# Supplementary material for: Further Development of SAMPDI-3D: A Machine Learning Method for Predicting Binding Free Energy Changes Caused by Mutations in Either Protein or DNA
Source: Genes (Basel). 2025 Jan 19;16(1):101. doi: 10.3390/genes16010101 (PMC11764785; doi:10.3390/genes16010101)
Supplement: Supplementary file 1 [file genes-16-00101-s001.zip]

Archive with 2 entries (2 files):
- SuppInfo_features_categorization.xlsx
- supplimentary-figures.pdf
