# Supplementary material for: Further Development of SAMPDI-3D: A Machine Learning Method for Predicting Binding Free Energy Changes Caused by Mutations in Either Protein or DNA
Source: Genes (Basel). 2025 Jan 19;16(1):101. doi: 10.3390/genes16010101 (PMC11764785; doi:10.3390/genes16010101)
Supplement: Supplementary file 1 [file genes-16-00101-s001.zip › SuppInfo_features_categorization.xlsx]

## Sheet: Protein
Table S1. Categorization of features used for predicting the binding free energy change due to mutations in protein.
Features Category	Features
Mutation site structural features	wt_ss_dssp_label, wt_acc_dssp, wt_psi_dssp, wt_phi_dssp
Physicochemical properties	mutation_hydrophobicity_label, mutation_polarity_label, mutation_type_label, mutation_size_label, mutation_hbonds_label, mutation_chemical_label
Amino Acids properties	net_volume, net_hydrophobicity, net_flexibility
Protein secondary structural element	ss_H_ratio_dssp, ss_B_ratio_dssp, ss_E_ratio_dssp, ss_G_ratio_dssp, ss_T_ratio_dssp, ss_S_ratio_dssp
Total protein-DNA interactions	nucleotide_aminoacid_contacts, phosphate_aminoacid_hbonds, base_aminoacid_hbonds, base_aminoacid_stacks
Mutation induced changes in accessibility	delta_acc_dssp
Mutation induced changes in protein-DNA interaction	delta_nucleotide_aminoacid_contacts, delta_phosphate_aminoacid_hbonds, delta_base_aminoacid_hbonds, delta_base_aminoacid_stacks
Evolutionary Sequence Composition Feature	norm_mean_pssm_A, norm_mean_pssm_R, norm_mean_pssm_N, norm_mean_pssm_D, norm_mean_pssm_C, norm_mean_pssm_Q, norm_mean_pssm_E, norm_mean_pssm_G, norm_mean_pssm_H, norm_mean_pssm_I, norm_mean_pssm_L, norm_mean_pssm_K, norm_mean_pssm_M, norm_mean_pssm_F, norm_mean_pssm_P, norm_mean_pssm_S, norm_mean_pssm_T, norm_mean_pssm_W, norm_mean_pssm_Y, norm_mean_pssm_V
Site Specific Evolutionary Features	row_mt_odds
jobname					jobname
polymer					polymer
mutation					mutation
mutation_hydrophobicity_label					mutation_hydrophobicity_label
mutation_polarity_label					mutation_polarity_label
mutation_type_label					mutation_type_label
mutation_size_label					mutation_size_label
mutation_hbonds_label					mutation_hbonds_label
mutation_chemical_label					mutation_chemical_label
wt_ss_dssp_label					wt_ss_dssp_label
net_volume					net_volume
net_hydrophobicity					net_hydrophobicity
net_flexibility					net_flexibility
wt_acc_dssp					wt_acc_dssp
ss_H_ratio_dssp					ss_H_ratio_dssp
ss_B_ratio_dssp					ss_B_ratio_dssp
ss_E_ratio_dssp					ss_E_ratio_dssp
ss_G_ratio_dssp					ss_G_ratio_dssp
ss_T_ratio_dssp					ss_T_ratio_dssp
ss_S_ratio_dssp					ss_S_ratio_dssp
wt_psi_dssp					wt_psi_dssp
wt_phi_dssp					wt_phi_dssp
nucleotide_aminoacid_contacts					nucleotide_aminoacid_contacts
phosphate_aminoacid_hbonds					phosphate_aminoacid_hbonds
base_aminoacid_hbonds					base_aminoacid_hbonds
base_aminoacid_stacks					base_aminoacid_stacks
delta_acc_dssp					delta_acc_dssp
delta_nucleotide_aminoacid_contacts					delta_nucleotide_aminoacid_contacts
delta_phosphate_aminoacid_hbonds					delta_phosphate_aminoacid_hbonds
delta_base_aminoacid_hbonds					delta_base_aminoacid_hbonds
delta_base_aminoacid_stacks					delta_base_aminoacid_stacks
norm_mean_pssm_A					norm_mean_pssm_A
norm_mean_pssm_R					norm_mean_pssm_R
norm_mean_pssm_N					norm_mean_pssm_N
norm_mean_pssm_D					norm_mean_pssm_D
norm_mean_pssm_C					norm_mean_pssm_C
norm_mean_pssm_Q					norm_mean_pssm_Q
norm_mean_pssm_E					norm_mean_pssm_E
norm_mean_pssm_G					norm_mean_pssm_G
norm_mean_pssm_H					norm_mean_pssm_H
norm_mean_pssm_I					norm_mean_pssm_I
norm_mean_pssm_L					norm_mean_pssm_L
norm_mean_pssm_K					norm_mean_pssm_K
norm_mean_pssm_M					norm_mean_pssm_M
norm_mean_pssm_F					norm_mean_pssm_F
norm_mean_pssm_P					norm_mean_pssm_P
norm_mean_pssm_S					norm_mean_pssm_S
norm_mean_pssm_T					norm_mean_pssm_T
norm_mean_pssm_W					norm_mean_pssm_W
norm_mean_pssm_Y					norm_mean_pssm_Y
norm_mean_pssm_V					norm_mean_pssm_V
row_mt_odds					row_mt_odds
ddG(m1)					ddG(m1)
ddG(m2)					ddG(m2)
ddG(m3)					ddG(m3)
ddG(m4)					ddG(m4)
ddG(m5)					ddG(m5)
ddG(m1-5:avg)					ddG(m1-5:avg)
jobname					jobname
polymer					polymer
mutation					mutation
mutation_hydrophobicity_label					mutation_hydrophobicity_label
mutation_polarity_label					mutation_polarity_label
mutation_type_label					mutation_type_label
mutation_size_label					mutation_size_label
mutation_hbonds_label					mutation_hbonds_label
mutation_chemical_label					mutation_chemical_label
wt_ss_dssp_label					wt_ss_dssp_label
net_volume					net_volume
net_hydrophobicity					net_hydrophobicity
net_flexibility					net_flexibility
wt_acc_dssp					wt_acc_dssp
ss_H_ratio_dssp					ss_H_ratio_dssp
ss_B_ratio_dssp					ss_B_ratio_dssp
ss_E_ratio_dssp					ss_E_ratio_dssp
ss_G_ratio_dssp					ss_G_ratio_dssp
ss_T_ratio_dssp					ss_T_ratio_dssp
ss_S_ratio_dssp					ss_S_ratio_dssp
wt_psi_dssp					wt_psi_dssp
wt_phi_dssp					wt_phi_dssp
nucleotide_aminoacid_contacts					nucleotide_aminoacid_contacts
phosphate_aminoacid_hbonds					phosphate_aminoacid_hbonds
base_aminoacid_hbonds					base_aminoacid_hbonds
base_aminoacid_stacks					base_aminoacid_stacks
delta_acc_dssp					delta_acc_dssp
delta_nucleotide_aminoacid_contacts					delta_nucleotide_aminoacid_contacts
delta_phosphate_aminoacid_hbonds					delta_phosphate_aminoacid_hbonds
delta_base_aminoacid_hbonds					delta_base_aminoacid_hbonds
delta_base_aminoacid_stacks					delta_base_aminoacid_stacks
norm_mean_pssm_A					norm_mean_pssm_A
norm_mean_pssm_R					norm_mean_pssm_R
norm_mean_pssm_N					norm_mean_pssm_N
norm_mean_pssm_D					norm_mean_pssm_D
norm_mean_pssm_C					norm_mean_pssm_C
norm_mean_pssm_Q					norm_mean_pssm_Q
norm_mean_pssm_E					norm_mean_pssm_E
norm_mean_pssm_G					norm_mean_pssm_G
norm_mean_pssm_H					norm_mean_pssm_H
norm_mean_pssm_I					norm_mean_pssm_I
norm_mean_pssm_L					norm_mean_pssm_L
norm_mean_pssm_K					norm_mean_pssm_K
norm_mean_pssm_M					norm_mean_pssm_M
norm_mean_pssm_F					norm_mean_pssm_F
norm_mean_pssm_P					norm_mean_pssm_P
norm_mean_pssm_S					norm_mean_pssm_S
norm_mean_pssm_T					norm_mean_pssm_T
norm_mean_pssm_W					norm_mean_pssm_W
norm_mean_pssm_Y					norm_mean_pssm_Y
norm_mean_pssm_V					norm_mean_pssm_V
row_mt_odds					row_mt_odds
ddG(m1)					ddG(m1)
ddG(m2)					ddG(m2)
ddG(m3)					ddG(m3)
ddG(m4)					ddG(m4)
ddG(m5)					ddG(m5)
ddG(m1-5:avg)					ddG(m1-5:avg)
jobname					jobname
polymer					polymer
mutation					mutation
mutation_hydrophobicity_label					mutation_hydrophobicity_label
mutation_polarity_label					mutation_polarity_label
mutation_type_label					mutation_type_label
mutation_size_label					mutation_size_label
mutation_hbonds_label					mutation_hbonds_label
mutation_chemical_label					mutation_chemical_label
wt_ss_dssp_label					wt_ss_dssp_label
net_volume					net_volume
net_hydrophobicity					net_hydrophobicity
net_flexibility					net_flexibility
wt_acc_dssp					wt_acc_dssp
ss_H_ratio_dssp					ss_H_ratio_dssp
ss_B_ratio_dssp					ss_B_ratio_dssp
ss_E_ratio_dssp					ss_E_ratio_dssp
ss_G_ratio_dssp					ss_G_ratio_dssp
ss_T_ratio_dssp					ss_T_ratio_dssp
ss_S_ratio_dssp					ss_S_ratio_dssp
wt_psi_dssp					wt_psi_dssp
wt_phi_dssp					wt_phi_dssp
nucleotide_aminoacid_contacts					nucleotide_aminoacid_contacts
phosphate_aminoacid_hbonds					phosphate_aminoacid_hbonds
base_aminoacid_hbonds					base_aminoacid_hbonds
base_aminoacid_stacks					base_aminoacid_stacks
delta_acc_dssp					delta_acc_dssp
delta_nucleotide_aminoacid_contacts					delta_nucleotide_aminoacid_contacts
delta_phosphate_aminoacid_hbonds					delta_phosphate_aminoacid_hbonds
delta_base_aminoacid_hbonds					delta_base_aminoacid_hbonds
delta_base_aminoacid_stacks					delta_base_aminoacid_stacks
norm_mean_pssm_A					norm_mean_pssm_A
norm_mean_pssm_R					norm_mean_pssm_R
norm_mean_pssm_N					norm_mean_pssm_N
norm_mean_pssm_D					norm_mean_pssm_D
norm_mean_pssm_C					norm_mean_pssm_C
norm_mean_pssm_Q					norm_mean_pssm_Q
norm_mean_pssm_E					norm_mean_pssm_E
norm_mean_pssm_G					norm_mean_pssm_G
norm_mean_pssm_H					norm_mean_pssm_H
norm_mean_pssm_I					norm_mean_pssm_I
norm_mean_pssm_L					norm_mean_pssm_L
norm_mean_pssm_K					norm_mean_pssm_K
norm_mean_pssm_M					norm_mean_pssm_M
norm_mean_pssm_F					norm_mean_pssm_F
norm_mean_pssm_P					norm_mean_pssm_P
norm_mean_pssm_S					norm_mean_pssm_S
norm_mean_pssm_T					norm_mean_pssm_T
norm_mean_pssm_W					norm_mean_pssm_W
norm_mean_pssm_Y					norm_mean_pssm_Y
norm_mean_pssm_V					norm_mean_pssm_V
row_mt_odds					row_mt_odds
ddG(m1)					ddG(m1)
ddG(m2)					ddG(m2)
ddG(m3)					ddG(m3)
ddG(m4)					ddG(m4)
ddG(m5)					ddG(m5)
ddG(m1-5:avg)					ddG(m1-5:avg)
jobname					jobname
polymer					polymer
mutation					mutation
mutation_hydrophobicity_label					mutation_hydrophobicity_label
mutation_polarity_label					mutation_polarity_label
mutation_type_label					mutation_type_label
mutation_size_label					mutation_size_label
mutation_hbonds_label					mutation_hbonds_label
mutation_chemical_label					mutation_chemical_label
wt_ss_dssp_label					wt_ss_dssp_label
net_volume					net_volume
net_hydrophobicity					net_hydrophobicity
net_flexibility					net_flexibility
wt_acc_dssp					wt_acc_dssp
ss_H_ratio_dssp					ss_H_ratio_dssp
ss_B_ratio_dssp					ss_B_ratio_dssp
ss_E_ratio_dssp					ss_E_ratio_dssp
ss_G_ratio_dssp					ss_G_ratio_dssp
ss_T_ratio_dssp					ss_T_ratio_dssp
ss_S_ratio_dssp					ss_S_ratio_dssp
wt_psi_dssp					wt_psi_dssp
wt_phi_dssp					wt_phi_dssp
nucleotide_aminoacid_contacts					nucleotide_aminoacid_contacts
phosphate_aminoacid_hbonds					phosphate_aminoacid_hbonds
base_aminoacid_hbonds					base_aminoacid_hbonds
base_aminoacid_stacks					base_aminoacid_stacks
delta_acc_dssp					delta_acc_dssp
delta_nucleotide_aminoacid_contacts					delta_nucleotide_aminoacid_contacts
delta_phosphate_aminoacid_hbonds					delta_phosphate_aminoacid_hbonds
delta_base_aminoacid_hbonds					delta_base_aminoacid_hbonds
delta_base_aminoacid_stacks					delta_base_aminoacid_stacks
norm_mean_pssm_A					norm_mean_pssm_A
norm_mean_pssm_R					norm_mean_pssm_R
norm_mean_pssm_N					norm_mean_pssm_N
norm_mean_pssm_D					norm_mean_pssm_D
norm_mean_pssm_C					norm_mean_pssm_C
norm_mean_pssm_Q					norm_mean_pssm_Q
norm_mean_pssm_E					norm_mean_pssm_E
norm_mean_pssm_G					norm_mean_pssm_G
norm_mean_pssm_H					norm_mean_pssm_H
norm_mean_pssm_I					norm_mean_pssm_I
norm_mean_pssm_L					norm_mean_pssm_L
norm_mean_pssm_K					norm_mean_pssm_K
norm_mean_pssm_M					norm_mean_pssm_M
norm_mean_pssm_F					norm_mean_pssm_F
norm_mean_pssm_P					norm_mean_pssm_P
norm_mean_pssm_S					norm_mean_pssm_S
norm_mean_pssm_T					norm_mean_pssm_T
norm_mean_pssm_W					norm_mean_pssm_W
norm_mean_pssm_Y					norm_mean_pssm_Y
norm_mean_pssm_V					norm_mean_pssm_V
row_mt_odds					row_mt_odds
ddG(m1)					ddG(m1)
ddG(m2)					ddG(m2)
ddG(m3)					ddG(m3)
ddG(m4)					ddG(m4)
ddG(m5)					ddG(m5)
ddG(m1-5:avg)					ddG(m1-5:avg)
jobname					jobname
polymer					polymer
mutation					mutation
mutation_hydrophobicity_label					mutation_hydrophobicity_label
mutation_polarity_label					mutation_polarity_label
mutation_type_label					mutation_type_label
mutation_size_label					mutation_size_label
mutation_hbonds_label					mutation_hbonds_label
mutation_chemical_label					mutation_chemical_label
wt_ss_dssp_label					wt_ss_dssp_label
net_volume					net_volume
net_hydrophobicity					net_hydrophobicity
net_flexibility					net_flexibility
wt_acc_dssp					wt_acc_dssp
ss_H_ratio_dssp					ss_H_ratio_dssp
ss_B_ratio_dssp					ss_B_ratio_dssp
ss_E_ratio_dssp					ss_E_ratio_dssp
ss_G_ratio_dssp					ss_G_ratio_dssp
ss_T_ratio_dssp					ss_T_ratio_dssp
ss_S_ratio_dssp					ss_S_ratio_dssp
wt_psi_dssp					wt_psi_dssp
wt_phi_dssp					wt_phi_dssp
nucleotide_aminoacid_contacts					nucleotide_aminoacid_contacts
phosphate_aminoacid_hbonds					phosphate_aminoacid_hbonds
base_aminoacid_hbonds					base_aminoacid_hbonds
base_aminoacid_stacks					base_aminoacid_stacks
delta_acc_dssp					delta_acc_dssp
delta_nucleotide_aminoacid_contacts					delta_nucleotide_aminoacid_contacts
delta_phosphate_aminoacid_hbonds					delta_phosphate_aminoacid_hbonds
delta_base_aminoacid_hbonds					delta_base_aminoacid_hbonds
delta_base_aminoacid_stacks					delta_base_aminoacid_stacks
norm_mean_pssm_A					norm_mean_pssm_A
norm_mean_pssm_R					norm_mean_pssm_R
norm_mean_pssm_N					norm_mean_pssm_N
norm_mean_pssm_D					norm_mean_pssm_D
norm_mean_pssm_C					norm_mean_pssm_C
norm_mean_pssm_Q					norm_mean_pssm_Q
norm_mean_pssm_E					norm_mean_pssm_E
norm_mean_pssm_G					norm_mean_pssm_G
norm_mean_pssm_H					norm_mean_pssm_H
norm_mean_pssm_I					norm_mean_pssm_I
norm_mean_pssm_L					norm_mean_pssm_L
norm_mean_pssm_K					norm_mean_pssm_K
norm_mean_pssm_M					norm_mean_pssm_M
norm_mean_pssm_F					norm_mean_pssm_F
norm_mean_pssm_P					norm_mean_pssm_P
norm_mean_pssm_S					norm_mean_pssm_S
norm_mean_pssm_T					norm_mean_pssm_T
norm_mean_pssm_W					norm_mean_pssm_W
norm_mean_pssm_Y					norm_mean_pssm_Y
norm_mean_pssm_V					norm_mean_pssm_V
row_mt_odds					row_mt_odds
ddG(m1)					ddG(m1)
ddG(m2)					ddG(m2)
ddG(m3)					ddG(m3)
ddG(m4)					ddG(m4)
ddG(m5)					ddG(m5)
ddG(m1-5:avg)					ddG(m1-5:avg)
jobname					jobname
polymer					polymer
mutation					mutation
mutation_hydrophobicity_label					mutation_hydrophobicity_label
mutation_polarity_label					mutation_polarity_label
mutation_type_label					mutation_type_label
mutation_size_label					mutation_size_label
mutation_hbonds_label					mutation_hbonds_label
mutation_chemical_label					mutation_chemical_label
wt_ss_dssp_label					wt_ss_dssp_label
net_volume					net_volume
net_hydrophobicity					net_hydrophobicity
net_flexibility					net_flexibility
wt_acc_dssp					wt_acc_dssp
ss_H_ratio_dssp					ss_H_ratio_dssp
ss_B_ratio_dssp					ss_B_ratio_dssp
ss_E_ratio_dssp					ss_E_ratio_dssp
ss_G_ratio_dssp					ss_G_ratio_dssp
ss_T_ratio_dssp					ss_T_ratio_dssp
ss_S_ratio_dssp					ss_S_ratio_dssp
wt_psi_dssp					wt_psi_dssp
wt_phi_dssp					wt_phi_dssp
nucleotide_aminoacid_contacts					nucleotide_aminoacid_contacts
phosphate_aminoacid_hbonds					phosphate_aminoacid_hbonds
base_aminoacid_hbonds					base_aminoacid_hbonds
base_aminoacid_stacks					base_aminoacid_stacks
delta_acc_dssp					delta_acc_dssp
delta_nucleotide_aminoacid_contacts					delta_nucleotide_aminoacid_contacts
delta_phosphate_aminoacid_hbonds					delta_phosphate_aminoacid_hbonds
delta_base_aminoacid_hbonds					delta_base_aminoacid_hbonds
delta_base_aminoacid_stacks					delta_base_aminoacid_stacks
norm_mean_pssm_A					norm_mean_pssm_A
norm_mean_pssm_R					norm_mean_pssm_R
norm_mean_pssm_N					norm_mean_pssm_N
norm_mean_pssm_D					norm_mean_pssm_D
norm_mean_pssm_C					norm_mean_pssm_C
norm_mean_pssm_Q					norm_mean_pssm_Q
norm_mean_pssm_E					norm_mean_pssm_E
norm_mean_pssm_G					norm_mean_pssm_G
norm_mean_pssm_H					norm_mean_pssm_H
norm_mean_pssm_I					norm_mean_pssm_I
norm_mean_pssm_L					norm_mean_pssm_L
norm_mean_pssm_K					norm_mean_pssm_K
norm_mean_pssm_M					norm_mean_pssm_M
norm_mean_pssm_F					norm_mean_pssm_F
norm_mean_pssm_P					norm_mean_pssm_P
norm_mean_pssm_S					norm_mean_pssm_S
norm_mean_pssm_T					norm_mean_pssm_T
norm_mean_pssm_W					norm_mean_pssm_W
norm_mean_pssm_Y					norm_mean_pssm_Y
norm_mean_pssm_V					norm_mean_pssm_V
row_mt_odds					row_mt_odds
ddG(m1)					ddG(m1)
ddG(m2)					ddG(m2)
ddG(m3)					ddG(m3)
ddG(m4)					ddG(m4)
ddG(m5)					ddG(m5)
ddG(m1-5:avg)					ddG(m1-5:avg)
jobname					jobname
polymer					polymer
mutation					mutation
mutation_hydrophobicity_label					mutation_hydrophobicity_label
mutation_polarity_label					mutation_polarity_label
mutation_type_label					mutation_type_label
mutation_size_label					mutation_size_label
mutation_hbonds_label					mutation_hbonds_label
mutation_chemical_label					mutation_chemical_label
wt_ss_dssp_label					wt_ss_dssp_label
net_volume					net_volume
net_hydrophobicity					net_hydrophobicity
net_flexibility					net_flexibility
wt_acc_dssp					wt_acc_dssp
ss_H_ratio_dssp					ss_H_ratio_dssp
ss_B_ratio_dssp					ss_B_ratio_dssp
ss_E_ratio_dssp					ss_E_ratio_dssp
ss_G_ratio_dssp					ss_G_ratio_dssp
ss_T_ratio_dssp					ss_T_ratio_dssp
ss_S_ratio_dssp					ss_S_ratio_dssp
wt_psi_dssp					wt_psi_dssp
wt_phi_dssp					wt_phi_dssp
nucleotide_aminoacid_contacts					nucleotide_aminoacid_contacts
phosphate_aminoacid_hbonds					phosphate_aminoacid_hbonds
base_aminoacid_hbonds					base_aminoacid_hbonds
base_aminoacid_stacks					base_aminoacid_stacks
delta_acc_dssp					delta_acc_dssp
delta_nucleotide_aminoacid_contacts					delta_nucleotide_aminoacid_contacts
delta_phosphate_aminoacid_hbonds					delta_phosphate_aminoacid_hbonds
delta_base_aminoacid_hbonds					delta_base_aminoacid_hbonds
delta_base_aminoacid_stacks					delta_base_aminoacid_stacks
norm_mean_pssm_A					norm_mean_pssm_A
norm_mean_pssm_R					norm_mean_pssm_R
norm_mean_pssm_N					norm_mean_pssm_N
norm_mean_pssm_D					norm_mean_pssm_D
norm_mean_pssm_C					norm_mean_pssm_C
norm_mean_pssm_Q					norm_mean_pssm_Q
norm_mean_pssm_E					norm_mean_pssm_E
norm_mean_pssm_G					norm_mean_pssm_G
norm_mean_pssm_H					norm_mean_pssm_H
norm_mean_pssm_I					norm_mean_pssm_I
norm_mean_pssm_L					norm_mean_pssm_L
norm_mean_pssm_K					norm_mean_pssm_K
norm_mean_pssm_M					norm_mean_pssm_M
norm_mean_pssm_F					norm_mean_pssm_F
norm_mean_pssm_P					norm_mean_pssm_P
norm_mean_pssm_S					norm_mean_pssm_S
norm_mean_pssm_T					norm_mean_pssm_T
norm_mean_pssm_W					norm_mean_pssm_W
norm_mean_pssm_Y					norm_mean_pssm_Y
norm_mean_pssm_V					norm_mean_pssm_V
row_mt_odds					row_mt_odds
ddG(m1)					ddG(m1)
ddG(m2)					ddG(m2)
ddG(m3)					ddG(m3)
ddG(m4)					ddG(m4)
ddG(m5)					ddG(m5)
ddG(m1-5:avg)					ddG(m1-5:avg)
jobname					jobname
polymer					polymer
mutation					mutation
mutation_hydrophobicity_label					mutation_hydrophobicity_label
mutation_polarity_label					mutation_polarity_label
mutation_type_label					mutation_type_label
mutation_size_label					mutation_size_label
mutation_hbonds_label					mutation_hbonds_label
mutation_chemical_label					mutation_chemical_label
wt_ss_dssp_label					wt_ss_dssp_label
net_volume					net_volume
net_hydrophobicity					net_hydrophobicity
net_flexibility					net_flexibility
wt_acc_dssp					wt_acc_dssp
ss_H_ratio_dssp					ss_H_ratio_dssp
ss_B_ratio_dssp					ss_B_ratio_dssp
ss_E_ratio_dssp					ss_E_ratio_dssp
ss_G_ratio_dssp					ss_G_ratio_dssp
ss_T_ratio_dssp					ss_T_ratio_dssp
ss_S_ratio_dssp					ss_S_ratio_dssp
wt_psi_dssp					wt_psi_dssp
wt_phi_dssp					wt_phi_dssp
nucleotide_aminoacid_contacts					nucleotide_aminoacid_contacts
phosphate_aminoacid_hbonds					phosphate_aminoacid_hbonds
base_aminoacid_hbonds					base_aminoacid_hbonds
base_aminoacid_stacks					base_aminoacid_stacks
delta_acc_dssp					delta_acc_dssp
delta_nucleotide_aminoacid_contacts					delta_nucleotide_aminoacid_contacts
delta_phosphate_aminoacid_hbonds					delta_phosphate_aminoacid_hbonds
delta_base_aminoacid_hbonds					delta_base_aminoacid_hbonds
delta_base_aminoacid_stacks					delta_base_aminoacid_stacks
norm_mean_pssm_A					norm_mean_pssm_A
norm_mean_pssm_R					norm_mean_pssm_R
norm_mean_pssm_N					norm_mean_pssm_N
norm_mean_pssm_D					norm_mean_pssm_D
norm_mean_pssm_C					norm_mean_pssm_C
norm_mean_pssm_Q					norm_mean_pssm_Q
norm_mean_pssm_E					norm_mean_pssm_E
norm_mean_pssm_G					norm_mean_pssm_G
norm_mean_pssm_H					norm_mean_pssm_H
norm_mean_pssm_I					norm_mean_pssm_I
norm_mean_pssm_L					norm_mean_pssm_L
norm_mean_pssm_K					norm_mean_pssm_K
norm_mean_pssm_M					norm_mean_pssm_M
norm_mean_pssm_F					norm_mean_pssm_F
norm_mean_pssm_P					norm_mean_pssm_P
norm_mean_pssm_S					norm_mean_pssm_S
norm_mean_pssm_T					norm_mean_pssm_T
norm_mean_pssm_W					norm_mean_pssm_W
norm_mean_pssm_Y					norm_mean_pssm_Y
norm_mean_pssm_V					norm_mean_pssm_V
row_mt_odds					row_mt_odds
ddG(m1)					ddG(m1)
ddG(m2)					ddG(m2)
ddG(m3)					ddG(m3)
ddG(m4)					ddG(m4)
ddG(m5)					ddG(m5)
ddG(m1-5:avg)					ddG(m1-5:avg)
jobname					jobname
polymer					polymer
mutation					mutation
mutation_hydrophobicity_label					mutation_hydrophobicity_label
mutation_polarity_label					mutation_polarity_label
mutation_type_label					mutation_type_label
mutation_size_label					mutation_size_label
mutation_hbonds_label					mutation_hbonds_label
mutation_chemical_label					mutation_chemical_label
wt_ss_dssp_label					wt_ss_dssp_label
net_volume					net_volume
net_hydrophobicity					net_hydrophobicity
net_flexibility					net_flexibility
wt_acc_dssp					wt_acc_dssp
ss_H_ratio_dssp					ss_H_ratio_dssp
ss_B_ratio_dssp					ss_B_ratio_dssp
ss_E_ratio_dssp					ss_E_ratio_dssp
ss_G_ratio_dssp					ss_G_ratio_dssp
ss_T_ratio_dssp					ss_T_ratio_dssp
ss_S_ratio_dssp					ss_S_ratio_dssp
wt_psi_dssp					wt_psi_dssp
wt_phi_dssp					wt_phi_dssp
nucleotide_aminoacid_contacts					nucleotide_aminoacid_contacts
phosphate_aminoacid_hbonds					phosphate_aminoacid_hbonds
base_aminoacid_hbonds					base_aminoacid_hbonds
base_aminoacid_stacks					base_aminoacid_stacks
delta_acc_dssp					delta_acc_dssp
delta_nucleotide_aminoacid_contacts					delta_nucleotide_aminoacid_contacts
delta_phosphate_aminoacid_hbonds					delta_phosphate_aminoacid_hbonds
delta_base_aminoacid_hbonds					delta_base_aminoacid_hbonds
delta_base_aminoacid_stacks					delta_base_aminoacid_stacks
norm_mean_pssm_A					norm_mean_pssm_A
norm_mean_pssm_R					norm_mean_pssm_R
norm_mean_pssm_N					norm_mean_pssm_N
norm_mean_pssm_D					norm_mean_pssm_D
norm_mean_pssm_C					norm_mean_pssm_C
norm_mean_pssm_Q					norm_mean_pssm_Q
norm_mean_pssm_E					norm_mean_pssm_E
norm_mean_pssm_G					norm_mean_pssm_G
norm_mean_pssm_H					norm_mean_pssm_H
norm_mean_pssm_I					norm_mean_pssm_I
norm_mean_pssm_L					norm_mean_pssm_L
norm_mean_pssm_K					norm_mean_pssm_K
norm_mean_pssm_M					norm_mean_pssm_M
norm_mean_pssm_F					norm_mean_pssm_F
norm_mean_pssm_P					norm_mean_pssm_P
norm_mean_pssm_S					norm_mean_pssm_S
norm_mean_pssm_T					norm_mean_pssm_T
norm_mean_pssm_W					norm_mean_pssm_W
norm_mean_pssm_Y					norm_mean_pssm_Y
norm_mean_pssm_V					norm_mean_pssm_V
row_mt_odds					row_mt_odds
ddG(m1)					ddG(m1)
ddG(m2)					ddG(m2)
ddG(m3)					ddG(m3)
ddG(m4)					ddG(m4)
ddG(m5)					ddG(m5)
ddG(m1-5:avg)					ddG(m1-5:avg)
jobname					jobname
polymer					polymer
mutation					mutation
mutation_hydrophobicity_label					mutation_hydrophobicity_label
mutation_polarity_label					mutation_polarity_label
mutation_type_label					mutation_type_label
mutation_size_label					mutation_size_label
mutation_hbonds_label					mutation_hbonds_label
mutation_chemical_label					mutation_chemical_label
wt_ss_dssp_label					wt_ss_dssp_label
net_volume					net_volume
net_hydrophobicity					net_hydrophobicity
net_flexibility					net_flexibility
wt_acc_dssp					wt_acc_dssp
ss_H_ratio_dssp					ss_H_ratio_dssp
ss_B_ratio_dssp					ss_B_ratio_dssp
ss_E_ratio_dssp					ss_E_ratio_dssp
ss_G_ratio_dssp					ss_G_ratio_dssp
ss_T_ratio_dssp					ss_T_ratio_dssp
ss_S_ratio_dssp					ss_S_ratio_dssp
wt_psi_dssp					wt_psi_dssp
wt_phi_dssp					wt_phi_dssp
nucleotide_aminoacid_contacts					nucleotide_aminoacid_contacts
phosphate_aminoacid_hbonds					phosphate_aminoacid_hbonds
base_aminoacid_hbonds					base_aminoacid_hbonds
base_aminoacid_stacks					base_aminoacid_stacks
delta_acc_dssp					delta_acc_dssp
delta_nucleotide_aminoacid_contacts					delta_nucleotide_aminoacid_contacts
delta_phosphate_aminoacid_hbonds					delta_phosphate_aminoacid_hbonds
delta_base_aminoacid_hbonds					delta_base_aminoacid_hbonds
delta_base_aminoacid_stacks					delta_base_aminoacid_stacks
norm_mean_pssm_A					norm_mean_pssm_A
norm_mean_pssm_R					norm_mean_pssm_R
norm_mean_pssm_N					norm_mean_pssm_N
norm_mean_pssm_D					norm_mean_pssm_D
norm_mean_pssm_C					norm_mean_pssm_C
norm_mean_pssm_Q					norm_mean_pssm_Q
norm_mean_pssm_E					norm_mean_pssm_E
norm_mean_pssm_G					norm_mean_pssm_G
norm_mean_pssm_H					norm_mean_pssm_H
norm_mean_pssm_I					norm_mean_pssm_I
norm_mean_pssm_L					norm_mean_pssm_L
norm_mean_pssm_K					norm_mean_pssm_K
norm_mean_pssm_M					norm_mean_pssm_M
norm_mean_pssm_F					norm_mean_pssm_F
norm_mean_pssm_P					norm_mean_pssm_P
norm_mean_pssm_S					norm_mean_pssm_S
norm_mean_pssm_T					norm_mean_pssm_T
norm_mean_pssm_W					norm_mean_pssm_W
norm_mean_pssm_Y					norm_mean_pssm_Y
norm_mean_pssm_V					norm_mean_pssm_V
row_mt_odds					row_mt_odds
ddG(m1)					ddG(m1)
ddG(m2)					ddG(m2)
ddG(m3)					ddG(m3)
ddG(m4)					ddG(m4)
ddG(m5)					ddG(m5)
ddG(m1-5:avg)					ddG(m1-5:avg)
jobname					jobname
polymer					polymer
mutation					mutation
mutation_hydrophobicity_label					mutation_hydrophobicity_label
mutation_polarity_label					mutation_polarity_label
mutation_type_label					mutation_type_label
mutation_size_label					mutation_size_label
mutation_hbonds_label					mutation_hbonds_label
mutation_chemical_label					mutation_chemical_label
wt_ss_dssp_label					wt_ss_dssp_label
net_volume					net_volume
net_hydrophobicity					net_hydrophobicity
net_flexibility					net_flexibility
wt_acc_dssp					wt_acc_dssp
ss_H_ratio_dssp					ss_H_ratio_dssp
ss_B_ratio_dssp					ss_B_ratio_dssp
ss_E_ratio_dssp					ss_E_ratio_dssp
ss_G_ratio_dssp					ss_G_ratio_dssp
ss_T_ratio_dssp					ss_T_ratio_dssp
ss_S_ratio_dssp					ss_S_ratio_dssp
wt_psi_dssp					wt_psi_dssp
wt_phi_dssp					wt_phi_dssp
nucleotide_aminoacid_contacts					nucleotide_aminoacid_contacts
phosphate_aminoacid_hbonds					phosphate_aminoacid_hbonds
base_aminoacid_hbonds					base_aminoacid_hbonds
base_aminoacid_stacks					base_aminoacid_stacks
delta_acc_dssp					delta_acc_dssp
delta_nucleotide_aminoacid_contacts					delta_nucleotide_aminoacid_contacts
delta_phosphate_aminoacid_hbonds					delta_phosphate_aminoacid_hbonds
delta_base_aminoacid_hbonds					delta_base_aminoacid_hbonds
delta_base_aminoacid_stacks					delta_base_aminoacid_stacks
norm_mean_pssm_A					norm_mean_pssm_A
norm_mean_pssm_R					norm_mean_pssm_R
norm_mean_pssm_N					norm_mean_pssm_N
norm_mean_pssm_D					norm_mean_pssm_D
norm_mean_pssm_C					norm_mean_pssm_C
norm_mean_pssm_Q					norm_mean_pssm_Q
norm_mean_pssm_E					norm_mean_pssm_E
norm_mean_pssm_G					norm_mean_pssm_G
norm_mean_pssm_H					norm_mean_pssm_H
norm_mean_pssm_I					norm_mean_pssm_I
norm_mean_pssm_L					norm_mean_pssm_L
norm_mean_pssm_K					norm_mean_pssm_K
norm_mean_pssm_M					norm_mean_pssm_M
norm_mean_pssm_F					norm_mean_pssm_F
norm_mean_pssm_P					norm_mean_pssm_P
norm_mean_pssm_S					norm_mean_pssm_S
norm_mean_pssm_T					norm_mean_pssm_T
norm_mean_pssm_W					norm_mean_pssm_W
norm_mean_pssm_Y					norm_mean_pssm_Y
norm_mean_pssm_V					norm_mean_pssm_V
row_mt_odds					row_mt_odds
ddG(m1)					ddG(m1)
ddG(m2)					ddG(m2)
ddG(m3)					ddG(m3)
ddG(m4)					ddG(m4)
ddG(m5)					ddG(m5)
ddG(m1-5:avg)					ddG(m1-5:avg)
jobname					jobname
polymer					polymer
mutation					mutation
mutation_hydrophobicity_label					mutation_hydrophobicity_label
mutation_polarity_label					mutation_polarity_label
mutation_type_label					mutation_type_label
mutation_size_label					mutation_size_label
mutation_hbonds_label					mutation_hbonds_label
mutation_chemical_label					mutation_chemical_label
wt_ss_dssp_label					wt_ss_dssp_label
net_volume					net_volume
net_hydrophobicity					net_hydrophobicity
net_flexibility					net_flexibility
wt_acc_dssp					wt_acc_dssp
ss_H_ratio_dssp					ss_H_ratio_dssp
ss_B_ratio_dssp					ss_B_ratio_dssp
ss_E_ratio_dssp					ss_E_ratio_dssp
ss_G_ratio_dssp					ss_G_ratio_dssp
ss_T_ratio_dssp					ss_T_ratio_dssp
ss_S_ratio_dssp					ss_S_ratio_dssp
wt_psi_dssp					wt_psi_dssp
wt_phi_dssp					wt_phi_dssp
nucleotide_aminoacid_contacts					nucleotide_aminoacid_contacts
phosphate_aminoacid_hbonds					phosphate_aminoacid_hbonds
base_aminoacid_hbonds					base_aminoacid_hbonds
base_aminoacid_stacks					base_aminoacid_stacks
delta_acc_dssp					delta_acc_dssp
delta_nucleotide_aminoacid_contacts					delta_nucleotide_aminoacid_contacts
delta_phosphate_aminoacid_hbonds					delta_phosphate_aminoacid_hbonds
delta_base_aminoacid_hbonds					delta_base_aminoacid_hbonds
delta_base_aminoacid_stacks					delta_base_aminoacid_stacks
norm_mean_pssm_A					norm_mean_pssm_A
norm_mean_pssm_R					norm_mean_pssm_R
norm_mean_pssm_N					norm_mean_pssm_N
norm_mean_pssm_D					norm_mean_pssm_D
norm_mean_pssm_C					norm_mean_pssm_C
norm_mean_pssm_Q					norm_mean_pssm_Q
norm_mean_pssm_E					norm_mean_pssm_E
norm_mean_pssm_G					norm_mean_pssm_G
norm_mean_pssm_H					norm_mean_pssm_H
norm_mean_pssm_I					norm_mean_pssm_I
norm_mean_pssm_L					norm_mean_pssm_L
norm_mean_pssm_K					norm_mean_pssm_K
norm_mean_pssm_M					norm_mean_pssm_M
norm_mean_pssm_F					norm_mean_pssm_F
norm_mean_pssm_P					norm_mean_pssm_P
norm_mean_pssm_S					norm_mean_pssm_S
norm_mean_pssm_T					norm_mean_pssm_T
norm_mean_pssm_W					norm_mean_pssm_W
norm_mean_pssm_Y					norm_mean_pssm_Y
norm_mean_pssm_V					norm_mean_pssm_V
row_mt_odds					row_mt_odds
ddG(m1)					ddG(m1)
ddG(m2)					ddG(m2)
ddG(m3)					ddG(m3)
ddG(m4)					ddG(m4)
ddG(m5)					ddG(m5)
ddG(m1-5:avg)					ddG(m1-5:avg)
jobname					jobname
polymer					polymer
mutation					mutation
mutation_hydrophobicity_label					mutation_hydrophobicity_label
mutation_polarity_label					mutation_polarity_label
mutation_type_label					mutation_type_label
mutation_size_label					mutation_size_label
mutation_hbonds_label					mutation_hbonds_label
mutation_chemical_label					mutation_chemical_label
wt_ss_dssp_label					wt_ss_dssp_label
net_volume					net_volume
net_hydrophobicity					net_hydrophobicity
net_flexibility					net_flexibility
wt_acc_dssp					wt_acc_dssp
ss_H_ratio_dssp					ss_H_ratio_dssp
ss_B_ratio_dssp					ss_B_ratio_dssp
ss_E_ratio_dssp					ss_E_ratio_dssp
ss_G_ratio_dssp					ss_G_ratio_dssp
ss_T_ratio_dssp					ss_T_ratio_dssp
ss_S_ratio_dssp					ss_S_ratio_dssp
wt_psi_dssp					wt_psi_dssp
wt_phi_dssp					wt_phi_dssp
nucleotide_aminoacid_contacts					nucleotide_aminoacid_contacts
phosphate_aminoacid_hbonds					phosphate_aminoacid_hbonds
base_aminoacid_hbonds					base_aminoacid_hbonds
base_aminoacid_stacks					base_aminoacid_stacks
delta_acc_dssp					delta_acc_dssp
delta_nucleotide_aminoacid_contacts					delta_nucleotide_aminoacid_contacts
delta_phosphate_aminoacid_hbonds					delta_phosphate_aminoacid_hbonds
delta_base_aminoacid_hbonds					delta_base_aminoacid_hbonds
delta_base_aminoacid_stacks					delta_base_aminoacid_stacks
norm_mean_pssm_A					norm_mean_pssm_A
norm_mean_pssm_R					norm_mean_pssm_R
norm_mean_pssm_N					norm_mean_pssm_N
norm_mean_pssm_D					norm_mean_pssm_D
norm_mean_pssm_C					norm_mean_pssm_C
norm_mean_pssm_Q					norm_mean_pssm_Q
norm_mean_pssm_E					norm_mean_pssm_E
norm_mean_pssm_G					norm_mean_pssm_G
norm_mean_pssm_H					norm_mean_pssm_H
norm_mean_pssm_I					norm_mean_pssm_I
norm_mean_pssm_L					norm_mean_pssm_L
norm_mean_pssm_K					norm_mean_pssm_K
norm_mean_pssm_M					norm_mean_pssm_M
norm_mean_pssm_F					norm_mean_pssm_F
norm_mean_pssm_P					norm_mean_pssm_P
norm_mean_pssm_S					norm_mean_pssm_S
norm_mean_pssm_T					norm_mean_pssm_T
norm_mean_pssm_W					norm_mean_pssm_W
norm_mean_pssm_Y					norm_mean_pssm_Y
norm_mean_pssm_V					norm_mean_pssm_V
row_mt_odds					row_mt_odds
ddG(m1)					ddG(m1)
ddG(m2)					ddG(m2)
ddG(m3)					ddG(m3)
ddG(m4)					ddG(m4)
ddG(m5)					ddG(m5)
ddG(m1-5:avg)					ddG(m1-5:avg)
jobname					jobname
polymer					polymer
mutation					mutation
mutation_hydrophobicity_label					mutation_hydrophobicity_label
mutation_polarity_label					mutation_polarity_label
mutation_type_label					mutation_type_label
mutation_size_label					mutation_size_label
mutation_hbonds_label					mutation_hbonds_label
mutation_chemical_label					mutation_chemical_label
wt_ss_dssp_label					wt_ss_dssp_label
net_volume					net_volume
net_hydrophobicity					net_hydrophobicity
net_flexibility					net_flexibility
wt_acc_dssp					wt_acc_dssp
ss_H_ratio_dssp					ss_H_ratio_dssp
ss_B_ratio_dssp					ss_B_ratio_dssp
ss_E_ratio_dssp					ss_E_ratio_dssp
ss_G_ratio_dssp					ss_G_ratio_dssp
ss_T_ratio_dssp					ss_T_ratio_dssp
ss_S_ratio_dssp					ss_S_ratio_dssp
wt_psi_dssp					wt_psi_dssp
wt_phi_dssp					wt_phi_dssp
nucleotide_aminoacid_contacts					nucleotide_aminoacid_contacts
phosphate_aminoacid_hbonds					phosphate_aminoacid_hbonds
base_aminoacid_hbonds					base_aminoacid_hbonds
base_aminoacid_stacks					base_aminoacid_stacks
delta_acc_dssp					delta_acc_dssp
delta_nucleotide_aminoacid_contacts					delta_nucleotide_aminoacid_contacts
delta_phosphate_aminoacid_hbonds					delta_phosphate_aminoacid_hbonds
delta_base_aminoacid_hbonds					delta_base_aminoacid_hbonds
delta_base_aminoacid_stacks					delta_base_aminoacid_stacks
norm_mean_pssm_A					norm_mean_pssm_A
norm_mean_pssm_R					norm_mean_pssm_R
norm_mean_pssm_N					norm_mean_pssm_N
norm_mean_pssm_D					norm_mean_pssm_D
norm_mean_pssm_C					norm_mean_pssm_C
norm_mean_pssm_Q					norm_mean_pssm_Q
norm_mean_pssm_E					norm_mean_pssm_E
norm_mean_pssm_G					norm_mean_pssm_G
norm_mean_pssm_H					norm_mean_pssm_H
norm_mean_pssm_I					norm_mean_pssm_I
norm_mean_pssm_L					norm_mean_pssm_L
norm_mean_pssm_K					norm_mean_pssm_K
norm_mean_pssm_M					norm_mean_pssm_M
norm_mean_pssm_F					norm_mean_pssm_F
norm_mean_pssm_P					norm_mean_pssm_P
norm_mean_pssm_S					norm_mean_pssm_S
norm_mean_pssm_T					norm_mean_pssm_T
norm_mean_pssm_W					norm_mean_pssm_W
norm_mean_pssm_Y					norm_mean_pssm_Y
norm_mean_pssm_V					norm_mean_pssm_V
row_mt_odds					row_mt_odds
ddG(m1)					ddG(m1)
ddG(m2)					ddG(m2)
ddG(m3)					ddG(m3)
ddG(m4)					ddG(m4)
ddG(m5)					ddG(m5)
ddG(m1-5:avg)					ddG(m1-5:avg)
jobname					jobname
polymer					polymer
mutation					mutation
mutation_hydrophobicity_label					mutation_hydrophobicity_label
mutation_polarity_label					mutation_polarity_label
mutation_type_label					mutation_type_label
mutation_size_label					mutation_size_label
mutation_hbonds_label					mutation_hbonds_label
mutation_chemical_label					mutation_chemical_label
wt_ss_dssp_label					wt_ss_dssp_label
net_volume					net_volume
net_hydrophobicity					net_hydrophobicity
net_flexibility					net_flexibility
wt_acc_dssp					wt_acc_dssp
ss_H_ratio_dssp					ss_H_ratio_dssp
ss_B_ratio_dssp					ss_B_ratio_dssp
ss_E_ratio_dssp					ss_E_ratio_dssp
ss_G_ratio_dssp					ss_G_ratio_dssp
ss_T_ratio_dssp					ss_T_ratio_dssp
ss_S_ratio_dssp					ss_S_ratio_dssp
wt_psi_dssp					wt_psi_dssp
wt_phi_dssp					wt_phi_dssp
nucleotide_aminoacid_contacts					nucleotide_aminoacid_contacts
phosphate_aminoacid_hbonds					phosphate_aminoacid_hbonds
base_aminoacid_hbonds					base_aminoacid_hbonds
base_aminoacid_stacks					base_aminoacid_stacks
delta_acc_dssp					delta_acc_dssp
delta_nucleotide_aminoacid_contacts					delta_nucleotide_aminoacid_contacts
delta_phosphate_aminoacid_hbonds					delta_phosphate_aminoacid_hbonds
delta_base_aminoacid_hbonds					delta_base_aminoacid_hbonds
delta_base_aminoacid_stacks					delta_base_aminoacid_stacks
norm_mean_pssm_A					norm_mean_pssm_A
norm_mean_pssm_R					norm_mean_pssm_R
norm_mean_pssm_N					norm_mean_pssm_N
norm_mean_pssm_D					norm_mean_pssm_D
norm_mean_pssm_C					norm_mean_pssm_C
norm_mean_pssm_Q					norm_mean_pssm_Q
norm_mean_pssm_E					norm_mean_pssm_E
norm_mean_pssm_G					norm_mean_pssm_G
norm_mean_pssm_H					norm_mean_pssm_H
norm_mean_pssm_I					norm_mean_pssm_I
norm_mean_pssm_L					norm_mean_pssm_L
norm_mean_pssm_K					norm_mean_pssm_K
norm_mean_pssm_M					norm_mean_pssm_M
norm_mean_pssm_F					norm_mean_pssm_F
norm_mean_pssm_P					norm_mean_pssm_P
norm_mean_pssm_S					norm_mean_pssm_S
norm_mean_pssm_T					norm_mean_pssm_T
norm_mean_pssm_W					norm_mean_pssm_W
norm_mean_pssm_Y					norm_mean_pssm_Y
norm_mean_pssm_V					norm_mean_pssm_V
row_mt_odds					row_mt_odds
ddG(m1)					ddG(m1)
ddG(m2)					ddG(m2)
ddG(m3)					ddG(m3)
ddG(m4)					ddG(m4)
ddG(m5)					ddG(m5)
ddG(m1-5:avg)					ddG(m1-5:avg)
jobname					jobname
polymer					polymer
mutation					mutation
mutation_hydrophobicity_label					mutation_hydrophobicity_label
mutation_polarity_label					mutation_polarity_label
mutation_type_label					mutation_type_label
mutation_size_label					mutation_size_label
mutation_hbonds_label					mutation_hbonds_label
mutation_chemical_label					mutation_chemical_label
wt_ss_dssp_label					wt_ss_dssp_label
net_volume					net_volume
net_hydrophobicity					net_hydrophobicity
net_flexibility					net_flexibility
wt_acc_dssp					wt_acc_dssp
ss_H_ratio_dssp					ss_H_ratio_dssp
ss_B_ratio_dssp					ss_B_ratio_dssp
ss_E_ratio_dssp					ss_E_ratio_dssp
ss_G_ratio_dssp					ss_G_ratio_dssp
ss_T_ratio_dssp					ss_T_ratio_dssp
ss_S_ratio_dssp					ss_S_ratio_dssp
wt_psi_dssp					wt_psi_dssp
wt_phi_dssp					wt_phi_dssp
nucleotide_aminoacid_contacts					nucleotide_aminoacid_contacts
phosphate_aminoacid_hbonds					phosphate_aminoacid_hbonds
base_aminoacid_hbonds					base_aminoacid_hbonds
base_aminoacid_stacks					base_aminoacid_stacks
delta_acc_dssp					delta_acc_dssp
delta_nucleotide_aminoacid_contacts					delta_nucleotide_aminoacid_contacts
delta_phosphate_aminoacid_hbonds					delta_phosphate_aminoacid_hbonds
delta_base_aminoacid_hbonds					delta_base_aminoacid_hbonds
delta_base_aminoacid_stacks					delta_base_aminoacid_stacks
norm_mean_pssm_A					norm_mean_pssm_A
norm_mean_pssm_R					norm_mean_pssm_R
norm_mean_pssm_N					norm_mean_pssm_N
norm_mean_pssm_D					norm_mean_pssm_D
norm_mean_pssm_C					norm_mean_pssm_C
norm_mean_pssm_Q					norm_mean_pssm_Q
norm_mean_pssm_E					norm_mean_pssm_E
norm_mean_pssm_G					norm_mean_pssm_G
norm_mean_pssm_H					norm_mean_pssm_H
norm_mean_pssm_I					norm_mean_pssm_I
norm_mean_pssm_L					norm_mean_pssm_L
norm_mean_pssm_K					norm_mean_pssm_K
norm_mean_pssm_M					norm_mean_pssm_M
norm_mean_pssm_F					norm_mean_pssm_F
norm_mean_pssm_P					norm_mean_pssm_P
norm_mean_pssm_S					norm_mean_pssm_S
norm_mean_pssm_T					norm_mean_pssm_T
norm_mean_pssm_W					norm_mean_pssm_W
norm_mean_pssm_Y					norm_mean_pssm_Y
norm_mean_pssm_V					norm_mean_pssm_V
row_mt_odds					row_mt_odds
ddG(m1)					ddG(m1)
ddG(m2)					ddG(m2)
ddG(m3)					ddG(m3)
ddG(m4)					ddG(m4)
ddG(m5)					ddG(m5)
ddG(m1-5:avg)					ddG(m1-5:avg)
jobname					jobname
polymer					polymer
mutation					mutation
mutation_hydrophobicity_label					mutation_hydrophobicity_label
mutation_polarity_label					mutation_polarity_label
mutation_type_label					mutation_type_label
mutation_size_label					mutation_size_label
mutation_hbonds_label					mutation_hbonds_label
mutation_chemical_label					mutation_chemical_label
wt_ss_dssp_label					wt_ss_dssp_label
net_volume					net_volume
net_hydrophobicity					net_hydrophobicity
net_flexibility					net_flexibility
wt_acc_dssp					wt_acc_dssp
ss_H_ratio_dssp					ss_H_ratio_dssp
ss_B_ratio_dssp					ss_B_ratio_dssp
ss_E_ratio_dssp					ss_E_ratio_dssp
ss_G_ratio_dssp					ss_G_ratio_dssp
ss_T_ratio_dssp					ss_T_ratio_dssp
ss_S_ratio_dssp					ss_S_ratio_dssp
wt_psi_dssp					wt_psi_dssp
wt_phi_dssp					wt_phi_dssp
nucleotide_aminoacid_contacts					nucleotide_aminoacid_contacts
phosphate_aminoacid_hbonds					phosphate_aminoacid_hbonds
base_aminoacid_hbonds					base_aminoacid_hbonds
base_aminoacid_stacks					base_aminoacid_stacks
delta_acc_dssp					delta_acc_dssp
delta_nucleotide_aminoacid_contacts					delta_nucleotide_aminoacid_contacts
delta_phosphate_aminoacid_hbonds					delta_phosphate_aminoacid_hbonds
delta_base_aminoacid_hbonds					delta_base_aminoacid_hbonds
delta_base_aminoacid_stacks					delta_base_aminoacid_stacks
norm_mean_pssm_A					norm_mean_pssm_A
norm_mean_pssm_R					norm_mean_pssm_R
norm_mean_pssm_N					norm_mean_pssm_N
norm_mean_pssm_D					norm_mean_pssm_D
norm_mean_pssm_C					norm_mean_pssm_C
norm_mean_pssm_Q					norm_mean_pssm_Q
norm_mean_pssm_E					norm_mean_pssm_E
norm_mean_pssm_G					norm_mean_pssm_G
norm_mean_pssm_H					norm_mean_pssm_H
norm_mean_pssm_I					norm_mean_pssm_I
norm_mean_pssm_L					norm_mean_pssm_L
norm_mean_pssm_K					norm_mean_pssm_K
norm_mean_pssm_M					norm_mean_pssm_M
norm_mean_pssm_F					norm_mean_pssm_F
norm_mean_pssm_P					norm_mean_pssm_P
norm_mean_pssm_S					norm_mean_pssm_S
norm_mean_pssm_T					norm_mean_pssm_T
norm_mean_pssm_W					norm_mean_pssm_W
norm_mean_pssm_Y					norm_mean_pssm_Y
norm_mean_pssm_V					norm_mean_pssm_V
row_mt_odds					row_mt_odds
ddG(m1)					ddG(m1)
ddG(m2)					ddG(m2)
ddG(m3)					ddG(m3)
ddG(m4)					ddG(m4)
ddG(m5)					ddG(m5)
ddG(m1-5:avg)					ddG(m1-5:avg)
jobname					jobname
polymer					polymer
mutation					mutation
mutation_hydrophobicity_label					mutation_hydrophobicity_label
mutation_polarity_label					mutation_polarity_label
mutation_type_label					mutation_type_label
mutation_size_label					mutation_size_label
mutation_hbonds_label					mutation_hbonds_label
mutation_chemical_label					mutation_chemical_label
wt_ss_dssp_label					wt_ss_dssp_label
net_volume					net_volume
net_hydrophobicity					net_hydrophobicity
net_flexibility					net_flexibility
wt_acc_dssp					wt_acc_dssp
ss_H_ratio_dssp					ss_H_ratio_dssp
ss_B_ratio_dssp					ss_B_ratio_dssp
ss_E_ratio_dssp					ss_E_ratio_dssp
ss_G_ratio_dssp					ss_G_ratio_dssp
ss_T_ratio_dssp					ss_T_ratio_dssp
ss_S_ratio_dssp					ss_S_ratio_dssp
wt_psi_dssp					wt_psi_dssp
wt_phi_dssp					wt_phi_dssp
nucleotide_aminoacid_contacts					nucleotide_aminoacid_contacts
phosphate_aminoacid_hbonds					phosphate_aminoacid_hbonds
base_aminoacid_hbonds					base_aminoacid_hbonds
base_aminoacid_stacks					base_aminoacid_stacks
delta_acc_dssp					delta_acc_dssp
delta_nucleotide_aminoacid_contacts					delta_nucleotide_aminoacid_contacts
delta_phosphate_aminoacid_hbonds					delta_phosphate_aminoacid_hbonds
delta_base_aminoacid_hbonds					delta_base_aminoacid_hbonds
delta_base_aminoacid_stacks					delta_base_aminoacid_stacks
norm_mean_pssm_A					norm_mean_pssm_A
norm_mean_pssm_R					norm_mean_pssm_R
norm_mean_pssm_N					norm_mean_pssm_N
norm_mean_pssm_D					norm_mean_pssm_D
norm_mean_pssm_C					norm_mean_pssm_C
norm_mean_pssm_Q					norm_mean_pssm_Q
norm_mean_pssm_E					norm_mean_pssm_E
norm_mean_pssm_G					norm_mean_pssm_G
norm_mean_pssm_H					norm_mean_pssm_H
norm_mean_pssm_I					norm_mean_pssm_I
norm_mean_pssm_L					norm_mean_pssm_L
norm_mean_pssm_K					norm_mean_pssm_K
norm_mean_pssm_M					norm_mean_pssm_M
norm_mean_pssm_F					norm_mean_pssm_F
norm_mean_pssm_P					norm_mean_pssm_P
norm_mean_pssm_S					norm_mean_pssm_S
norm_mean_pssm_T					norm_mean_pssm_T
norm_mean_pssm_W					norm_mean_pssm_W
norm_mean_pssm_Y					norm_mean_pssm_Y
norm_mean_pssm_V					norm_mean_pssm_V
row_mt_odds					row_mt_odds
ddG(m1)					ddG(m1)
ddG(m2)					ddG(m2)
ddG(m3)					ddG(m3)
ddG(m4)					ddG(m4)
ddG(m5)					ddG(m5)
ddG(m1-5:avg)					ddG(m1-5:avg)
jobname					jobname
polymer					polymer
mutation					mutation
mutation_hydrophobicity_label					mutation_hydrophobicity_label
mutation_polarity_label					mutation_polarity_label
mutation_type_label					mutation_type_label
mutation_size_label					mutation_size_label
mutation_hbonds_label					mutation_hbonds_label
mutation_chemical_label					mutation_chemical_label
wt_ss_dssp_label					wt_ss_dssp_label
net_volume					net_volume
net_hydrophobicity					net_hydrophobicity
net_flexibility					net_flexibility
wt_acc_dssp					wt_acc_dssp
ss_H_ratio_dssp					ss_H_ratio_dssp
ss_B_ratio_dssp					ss_B_ratio_dssp
ss_E_ratio_dssp					ss_E_ratio_dssp
ss_G_ratio_dssp					ss_G_ratio_dssp
ss_T_ratio_dssp					ss_T_ratio_dssp
ss_S_ratio_dssp					ss_S_ratio_dssp
wt_psi_dssp					wt_psi_dssp
wt_phi_dssp					wt_phi_dssp
nucleotide_aminoacid_contacts					nucleotide_aminoacid_contacts
phosphate_aminoacid_hbonds					phosphate_aminoacid_hbonds
base_aminoacid_hbonds					base_aminoacid_hbonds
base_aminoacid_stacks					base_aminoacid_stacks
delta_acc_dssp					delta_acc_dssp
delta_nucleotide_aminoacid_contacts					delta_nucleotide_aminoacid_contacts
delta_phosphate_aminoacid_hbonds					delta_phosphate_aminoacid_hbonds
delta_base_aminoacid_hbonds					delta_base_aminoacid_hbonds
delta_base_aminoacid_stacks					delta_base_aminoacid_stacks
norm_mean_pssm_A					norm_mean_pssm_A
norm_mean_pssm_R					norm_mean_pssm_R
norm_mean_pssm_N					norm_mean_pssm_N
norm_mean_pssm_D					norm_mean_pssm_D
norm_mean_pssm_C					norm_mean_pssm_C
norm_mean_pssm_Q					norm_mean_pssm_Q
norm_mean_pssm_E					norm_mean_pssm_E
norm_mean_pssm_G					norm_mean_pssm_G
norm_mean_pssm_H					norm_mean_pssm_H
norm_mean_pssm_I					norm_mean_pssm_I
norm_mean_pssm_L					norm_mean_pssm_L
norm_mean_pssm_K					norm_mean_pssm_K
norm_mean_pssm_M					norm_mean_pssm_M
norm_mean_pssm_F					norm_mean_pssm_F
norm_mean_pssm_P					norm_mean_pssm_P
norm_mean_pssm_S					norm_mean_pssm_S
norm_mean_pssm_T					norm_mean_pssm_T
norm_mean_pssm_W					norm_mean_pssm_W
norm_mean_pssm_Y					norm_mean_pssm_Y
norm_mean_pssm_V					norm_mean_pssm_V
row_mt_odds					row_mt_odds
ddG(m1)					ddG(m1)
ddG(m2)					ddG(m2)
ddG(m3)					ddG(m3)
ddG(m4)					ddG(m4)
ddG(m5)					ddG(m5)
ddG(m1-5:avg)					ddG(m1-5:avg)
jobname					jobname
polymer					polymer
mutation					mutation
mutation_hydrophobicity_label					mutation_hydrophobicity_label
mutation_polarity_label					mutation_polarity_label
mutation_type_label					mutation_type_label
mutation_size_label					mutation_size_label
mutation_hbonds_label					mutation_hbonds_label
mutation_chemical_label					mutation_chemical_label
wt_ss_dssp_label					wt_ss_dssp_label
net_volume					net_volume
net_hydrophobicity					net_hydrophobicity
net_flexibility					net_flexibility
wt_acc_dssp					wt_acc_dssp
ss_H_ratio_dssp					ss_H_ratio_dssp
ss_B_ratio_dssp					ss_B_ratio_dssp
ss_E_ratio_dssp					ss_E_ratio_dssp
ss_G_ratio_dssp					ss_G_ratio_dssp
ss_T_ratio_dssp					ss_T_ratio_dssp
ss_S_ratio_dssp					ss_S_ratio_dssp
wt_psi_dssp					wt_psi_dssp
wt_phi_dssp					wt_phi_dssp
nucleotide_aminoacid_contacts					nucleotide_aminoacid_contacts
phosphate_aminoacid_hbonds					phosphate_aminoacid_hbonds
base_aminoacid_hbonds					base_aminoacid_hbonds
base_aminoacid_stacks					base_aminoacid_stacks
delta_acc_dssp					delta_acc_dssp
delta_nucleotide_aminoacid_contacts					delta_nucleotide_aminoacid_contacts
delta_phosphate_aminoacid_hbonds					delta_phosphate_aminoacid_hbonds
delta_base_aminoacid_hbonds					delta_base_aminoacid_hbonds
delta_base_aminoacid_stacks					delta_base_aminoacid_stacks
norm_mean_pssm_A					norm_mean_pssm_A
norm_mean_pssm_R					norm_mean_pssm_R
norm_mean_pssm_N					norm_mean_pssm_N
norm_mean_pssm_D					norm_mean_pssm_D
norm_mean_pssm_C					norm_mean_pssm_C
norm_mean_pssm_Q					norm_mean_pssm_Q
norm_mean_pssm_E					norm_mean_pssm_E
norm_mean_pssm_G					norm_mean_pssm_G
norm_mean_pssm_H					norm_mean_pssm_H
norm_mean_pssm_I					norm_mean_pssm_I
norm_mean_pssm_L					norm_mean_pssm_L
norm_mean_pssm_K					norm_mean_pssm_K
norm_mean_pssm_M					norm_mean_pssm_M
norm_mean_pssm_F					norm_mean_pssm_F
norm_mean_pssm_P					norm_mean_pssm_P
norm_mean_pssm_S					norm_mean_pssm_S
norm_mean_pssm_T					norm_mean_pssm_T
norm_mean_pssm_W					norm_mean_pssm_W
norm_mean_pssm_Y					norm_mean_pssm_Y
norm_mean_pssm_V					norm_mean_pssm_V
row_mt_odds					row_mt_odds
ddG(m1)					ddG(m1)
ddG(m2)					ddG(m2)
ddG(m3)					ddG(m3)
ddG(m4)					ddG(m4)
ddG(m5)					ddG(m5)
ddG(m1-5:avg)					ddG(m1-5:avg)
jobname					jobname
polymer					polymer
mutation					mutation
mutation_hydrophobicity_label					mutation_hydrophobicity_label
mutation_polarity_label					mutation_polarity_label
mutation_type_label					mutation_type_label
mutation_size_label					mutation_size_label
mutation_hbonds_label					mutation_hbonds_label
mutation_chemical_label					mutation_chemical_label
wt_ss_dssp_label					wt_ss_dssp_label
net_volume					net_volume
net_hydrophobicity					net_hydrophobicity
net_flexibility					net_flexibility
wt_acc_dssp					wt_acc_dssp
ss_H_ratio_dssp					ss_H_ratio_dssp
ss_B_ratio_dssp					ss_B_ratio_dssp
ss_E_ratio_dssp					ss_E_ratio_dssp
ss_G_ratio_dssp					ss_G_ratio_dssp
ss_T_ratio_dssp					ss_T_ratio_dssp
ss_S_ratio_dssp					ss_S_ratio_dssp
wt_psi_dssp					wt_psi_dssp
wt_phi_dssp					wt_phi_dssp
nucleotide_aminoacid_contacts					nucleotide_aminoacid_contacts
phosphate_aminoacid_hbonds					phosphate_aminoacid_hbonds
base_aminoacid_hbonds					base_aminoacid_hbonds
base_aminoacid_stacks					base_aminoacid_stacks
delta_acc_dssp					delta_acc_dssp
delta_nucleotide_aminoacid_contacts					delta_nucleotide_aminoacid_contacts
delta_phosphate_aminoacid_hbonds					delta_phosphate_aminoacid_hbonds
delta_base_aminoacid_hbonds					delta_base_aminoacid_hbonds
delta_base_aminoacid_stacks					delta_base_aminoacid_stacks
norm_mean_pssm_A					norm_mean_pssm_A
norm_mean_pssm_R					norm_mean_pssm_R
norm_mean_pssm_N					norm_mean_pssm_N
norm_mean_pssm_D					norm_mean_pssm_D
norm_mean_pssm_C					norm_mean_pssm_C
norm_mean_pssm_Q					norm_mean_pssm_Q
norm_mean_pssm_E					norm_mean_pssm_E
norm_mean_pssm_G					norm_mean_pssm_G
norm_mean_pssm_H					norm_mean_pssm_H
norm_mean_pssm_I					norm_mean_pssm_I
norm_mean_pssm_L					norm_mean_pssm_L
norm_mean_pssm_K					norm_mean_pssm_K
norm_mean_pssm_M					norm_mean_pssm_M
norm_mean_pssm_F					norm_mean_pssm_F
norm_mean_pssm_P					norm_mean_pssm_P
norm_mean_pssm_S					norm_mean_pssm_S
norm_mean_pssm_T					norm_mean_pssm_T
norm_mean_pssm_W					norm_mean_pssm_W
norm_mean_pssm_Y					norm_mean_pssm_Y
norm_mean_pssm_V					norm_mean_pssm_V
row_mt_odds					row_mt_odds
ddG(m1)					ddG(m1)
ddG(m2)					ddG(m2)
ddG(m3)					ddG(m3)
ddG(m4)					ddG(m4)
ddG(m5)					ddG(m5)
ddG(m1-5:avg)					ddG(m1-5:avg)
jobname					jobname
polymer					polymer
mutation					mutation
mutation_hydrophobicity_label					mutation_hydrophobicity_label
mutation_polarity_label					mutation_polarity_label
mutation_type_label					mutation_type_label
mutation_size_label					mutation_size_label
mutation_hbonds_label					mutation_hbonds_label
mutation_chemical_label					mutation_chemical_label
wt_ss_dssp_label					wt_ss_dssp_label
net_volume					net_volume
net_hydrophobicity					net_hydrophobicity
net_flexibility					net_flexibility
wt_acc_dssp					wt_acc_dssp
ss_H_ratio_dssp					ss_H_ratio_dssp
ss_B_ratio_dssp					ss_B_ratio_dssp
ss_E_ratio_dssp					ss_E_ratio_dssp
ss_G_ratio_dssp					ss_G_ratio_dssp
ss_T_ratio_dssp					ss_T_ratio_dssp
ss_S_ratio_dssp					ss_S_ratio_dssp
wt_psi_dssp					wt_psi_dssp
wt_phi_dssp					wt_phi_dssp
nucleotide_aminoacid_contacts					nucleotide_aminoacid_contacts
phosphate_aminoacid_hbonds					phosphate_aminoacid_hbonds
base_aminoacid_hbonds					base_aminoacid_hbonds
base_aminoacid_stacks					base_aminoacid_stacks
delta_acc_dssp					delta_acc_dssp
delta_nucleotide_aminoacid_contacts					delta_nucleotide_aminoacid_contacts
delta_phosphate_aminoacid_hbonds					delta_phosphate_aminoacid_hbonds
delta_base_aminoacid_hbonds					delta_base_aminoacid_hbonds
delta_base_aminoacid_stacks					delta_base_aminoacid_stacks
norm_mean_pssm_A					norm_mean_pssm_A
norm_mean_pssm_R					norm_mean_pssm_R
norm_mean_pssm_N					norm_mean_pssm_N
norm_mean_pssm_D					norm_mean_pssm_D
norm_mean_pssm_C					norm_mean_pssm_C
norm_mean_pssm_Q					norm_mean_pssm_Q
norm_mean_pssm_E					norm_mean_pssm_E
norm_mean_pssm_G					norm_mean_pssm_G
norm_mean_pssm_H					norm_mean_pssm_H
norm_mean_pssm_I					norm_mean_pssm_I
norm_mean_pssm_L					norm_mean_pssm_L
norm_mean_pssm_K					norm_mean_pssm_K
norm_mean_pssm_M					norm_mean_pssm_M
norm_mean_pssm_F					norm_mean_pssm_F
norm_mean_pssm_P					norm_mean_pssm_P
norm_mean_pssm_S					norm_mean_pssm_S
norm_mean_pssm_T					norm_mean_pssm_T
norm_mean_pssm_W					norm_mean_pssm_W
norm_mean_pssm_Y					norm_mean_pssm_Y
norm_mean_pssm_V					norm_mean_pssm_V
row_mt_odds					row_mt_odds
ddG(m1)					ddG(m1)
ddG(m2)					ddG(m2)
ddG(m3)					ddG(m3)
ddG(m4)					ddG(m4)
ddG(m5)					ddG(m5)
ddG(m1-5:avg)					ddG(m1-5:avg)
jobname					jobname
polymer					polymer
mutation					mutation
mutation_hydrophobicity_label					mutation_hydrophobicity_label
mutation_polarity_label					mutation_polarity_label
mutation_type_label					mutation_type_label
mutation_size_label					mutation_size_label
mutation_hbonds_label					mutation_hbonds_label
mutation_chemical_label					mutation_chemical_label
wt_ss_dssp_label					wt_ss_dssp_label
net_volume					net_volume
net_hydrophobicity					net_hydrophobicity
net_flexibility					net_flexibility
wt_acc_dssp					wt_acc_dssp
ss_H_ratio_dssp					ss_H_ratio_dssp
ss_B_ratio_dssp					ss_B_ratio_dssp
ss_E_ratio_dssp					ss_E_ratio_dssp
ss_G_ratio_dssp					ss_G_ratio_dssp
ss_T_ratio_dssp					ss_T_ratio_dssp
ss_S_ratio_dssp					ss_S_ratio_dssp
wt_psi_dssp					wt_psi_dssp
wt_phi_dssp					wt_phi_dssp
nucleotide_aminoacid_contacts					nucleotide_aminoacid_contacts
phosphate_aminoacid_hbonds					phosphate_aminoacid_hbonds
base_aminoacid_hbonds					base_aminoacid_hbonds
base_aminoacid_stacks					base_aminoacid_stacks
delta_acc_dssp					delta_acc_dssp
delta_nucleotide_aminoacid_contacts					delta_nucleotide_aminoacid_contacts
delta_phosphate_aminoacid_hbonds					delta_phosphate_aminoacid_hbonds
delta_base_aminoacid_hbonds					delta_base_aminoacid_hbonds
delta_base_aminoacid_stacks					delta_base_aminoacid_stacks
norm_mean_pssm_A					norm_mean_pssm_A
norm_mean_pssm_R					norm_mean_pssm_R
norm_mean_pssm_N					norm_mean_pssm_N
norm_mean_pssm_D					norm_mean_pssm_D
norm_mean_pssm_C					norm_mean_pssm_C
norm_mean_pssm_Q					norm_mean_pssm_Q
norm_mean_pssm_E					norm_mean_pssm_E
norm_mean_pssm_G					norm_mean_pssm_G
norm_mean_pssm_H					norm_mean_pssm_H
norm_mean_pssm_I					norm_mean_pssm_I
norm_mean_pssm_L					norm_mean_pssm_L
norm_mean_pssm_K					norm_mean_pssm_K
norm_mean_pssm_M					norm_mean_pssm_M
norm_mean_pssm_F					norm_mean_pssm_F
norm_mean_pssm_P					norm_mean_pssm_P
norm_mean_pssm_S					norm_mean_pssm_S
norm_mean_pssm_T					norm_mean_pssm_T
norm_mean_pssm_W					norm_mean_pssm_W
norm_mean_pssm_Y					norm_mean_pssm_Y
norm_mean_pssm_V					norm_mean_pssm_V
row_mt_odds					row_mt_odds
ddG(m1)					ddG(m1)
ddG(m2)					ddG(m2)
ddG(m3)					ddG(m3)
ddG(m4)					ddG(m4)
ddG(m5)					ddG(m5)
ddG(m1-5:avg)					ddG(m1-5:avg)
jobname					jobname
polymer					polymer
mutation					mutation
mutation_hydrophobicity_label					mutation_hydrophobicity_label
mutation_polarity_label					mutation_polarity_label
mutation_type_label					mutation_type_label
mutation_size_label					mutation_size_label
mutation_hbonds_label					mutation_hbonds_label
mutation_chemical_label					mutation_chemical_label
wt_ss_dssp_label					wt_ss_dssp_label
net_volume					net_volume
net_hydrophobicity					net_hydrophobicity
net_flexibility					net_flexibility
wt_acc_dssp					wt_acc_dssp
ss_H_ratio_dssp					ss_H_ratio_dssp
ss_B_ratio_dssp					ss_B_ratio_dssp
ss_E_ratio_dssp					ss_E_ratio_dssp
ss_G_ratio_dssp					ss_G_ratio_dssp
ss_T_ratio_dssp					ss_T_ratio_dssp
ss_S_ratio_dssp					ss_S_ratio_dssp
wt_psi_dssp					wt_psi_dssp
wt_phi_dssp					wt_phi_dssp
nucleotide_aminoacid_contacts					nucleotide_aminoacid_contacts
phosphate_aminoacid_hbonds					phosphate_aminoacid_hbonds
base_aminoacid_hbonds					base_aminoacid_hbonds
base_aminoacid_stacks					base_aminoacid_stacks
delta_acc_dssp					delta_acc_dssp
delta_nucleotide_aminoacid_contacts					delta_nucleotide_aminoacid_contacts
delta_phosphate_aminoacid_hbonds					delta_phosphate_aminoacid_hbonds
delta_base_aminoacid_hbonds					delta_base_aminoacid_hbonds
delta_base_aminoacid_stacks					delta_base_aminoacid_stacks
norm_mean_pssm_A					norm_mean_pssm_A
norm_mean_pssm_R					norm_mean_pssm_R
norm_mean_pssm_N					norm_mean_pssm_N
norm_mean_pssm_D					norm_mean_pssm_D
norm_mean_pssm_C					norm_mean_pssm_C
norm_mean_pssm_Q					norm_mean_pssm_Q
norm_mean_pssm_E					norm_mean_pssm_E
norm_mean_pssm_G					norm_mean_pssm_G
norm_mean_pssm_H					norm_mean_pssm_H
norm_mean_pssm_I					norm_mean_pssm_I
norm_mean_pssm_L					norm_mean_pssm_L
norm_mean_pssm_K					norm_mean_pssm_K
norm_mean_pssm_M					norm_mean_pssm_M
norm_mean_pssm_F					norm_mean_pssm_F
norm_mean_pssm_P					norm_mean_pssm_P
norm_mean_pssm_S					norm_mean_pssm_S
norm_mean_pssm_T					norm_mean_pssm_T
norm_mean_pssm_W					norm_mean_pssm_W
norm_mean_pssm_Y					norm_mean_pssm_Y
norm_mean_pssm_V					norm_mean_pssm_V
row_mt_odds					row_mt_odds
ddG(m1)					ddG(m1)
ddG(m2)					ddG(m2)
ddG(m3)					ddG(m3)
ddG(m4)					ddG(m4)
ddG(m5)					ddG(m5)
ddG(m1-5:avg)					ddG(m1-5:avg)
jobname					jobname
polymer					polymer
mutation					mutation
mutation_hydrophobicity_label					mutation_hydrophobicity_label
mutation_polarity_label					mutation_polarity_label
mutation_type_label					mutation_type_label
mutation_size_label					mutation_size_label
mutation_hbonds_label					mutation_hbonds_label
mutation_chemical_label					mutation_chemical_label
wt_ss_dssp_label					wt_ss_dssp_label
net_volume					net_volume
net_hydrophobicity					net_hydrophobicity
net_flexibility					net_flexibility
wt_acc_dssp					wt_acc_dssp
ss_H_ratio_dssp					ss_H_ratio_dssp
ss_B_ratio_dssp					ss_B_ratio_dssp
ss_E_ratio_dssp					ss_E_ratio_dssp
ss_G_ratio_dssp					ss_G_ratio_dssp
ss_T_ratio_dssp					ss_T_ratio_dssp
ss_S_ratio_dssp					ss_S_ratio_dssp
wt_psi_dssp					wt_psi_dssp
wt_phi_dssp					wt_phi_dssp
nucleotide_aminoacid_contacts					nucleotide_aminoacid_contacts
phosphate_aminoacid_hbonds					phosphate_aminoacid_hbonds
base_aminoacid_hbonds					base_aminoacid_hbonds
base_aminoacid_stacks					base_aminoacid_stacks
delta_acc_dssp					delta_acc_dssp
delta_nucleotide_aminoacid_contacts					delta_nucleotide_aminoacid_contacts
delta_phosphate_aminoacid_hbonds					delta_phosphate_aminoacid_hbonds
delta_base_aminoacid_hbonds					delta_base_aminoacid_hbonds
delta_base_aminoacid_stacks					delta_base_aminoacid_stacks
norm_mean_pssm_A					norm_mean_pssm_A
norm_mean_pssm_R					norm_mean_pssm_R
norm_mean_pssm_N					norm_mean_pssm_N
norm_mean_pssm_D					norm_mean_pssm_D
norm_mean_pssm_C					norm_mean_pssm_C
norm_mean_pssm_Q					norm_mean_pssm_Q
norm_mean_pssm_E					norm_mean_pssm_E
norm_mean_pssm_G					norm_mean_pssm_G
norm_mean_pssm_H					norm_mean_pssm_H
norm_mean_pssm_I					norm_mean_pssm_I
norm_mean_pssm_L					norm_mean_pssm_L
norm_mean_pssm_K					norm_mean_pssm_K
norm_mean_pssm_M					norm_mean_pssm_M
norm_mean_pssm_F					norm_mean_pssm_F
norm_mean_pssm_P					norm_mean_pssm_P
norm_mean_pssm_S					norm_mean_pssm_S
norm_mean_pssm_T					norm_mean_pssm_T
norm_mean_pssm_W					norm_mean_pssm_W
norm_mean_pssm_Y					norm_mean_pssm_Y
norm_mean_pssm_V					norm_mean_pssm_V
row_mt_odds					row_mt_odds
ddG(m1)					ddG(m1)
ddG(m2)					ddG(m2)
ddG(m3)					ddG(m3)
ddG(m4)					ddG(m4)
ddG(m5)					ddG(m5)
ddG(m1-5:avg)					ddG(m1-5:avg)
jobname					jobname
polymer					polymer
mutation					mutation
mutation_hydrophobicity_label					mutation_hydrophobicity_label
mutation_polarity_label					mutation_polarity_label
mutation_type_label					mutation_type_label
mutation_size_label					mutation_size_label
mutation_hbonds_label					mutation_hbonds_label
mutation_chemical_label					mutation_chemical_label
wt_ss_dssp_label					wt_ss_dssp_label
net_volume					net_volume
net_hydrophobicity					net_hydrophobicity
net_flexibility					net_flexibility
wt_acc_dssp					wt_acc_dssp
ss_H_ratio_dssp					ss_H_ratio_dssp
ss_B_ratio_dssp					ss_B_ratio_dssp
ss_E_ratio_dssp					ss_E_ratio_dssp
ss_G_ratio_dssp					ss_G_ratio_dssp
ss_T_ratio_dssp					ss_T_ratio_dssp
ss_S_ratio_dssp					ss_S_ratio_dssp
wt_psi_dssp					wt_psi_dssp
wt_phi_dssp					wt_phi_dssp
nucleotide_aminoacid_contacts					nucleotide_aminoacid_contacts
phosphate_aminoacid_hbonds					phosphate_aminoacid_hbonds
base_aminoacid_hbonds					base_aminoacid_hbonds
base_aminoacid_stacks					base_aminoacid_stacks
delta_acc_dssp					delta_acc_dssp
delta_nucleotide_aminoacid_contacts					delta_nucleotide_aminoacid_contacts
delta_phosphate_aminoacid_hbonds					delta_phosphate_aminoacid_hbonds
delta_base_aminoacid_hbonds					delta_base_aminoacid_hbonds
delta_base_aminoacid_stacks					delta_base_aminoacid_stacks
norm_mean_pssm_A					norm_mean_pssm_A
norm_mean_pssm_R					norm_mean_pssm_R
norm_mean_pssm_N					norm_mean_pssm_N
norm_mean_pssm_D					norm_mean_pssm_D
norm_mean_pssm_C					norm_mean_pssm_C
norm_mean_pssm_Q					norm_mean_pssm_Q
norm_mean_pssm_E					norm_mean_pssm_E
norm_mean_pssm_G					norm_mean_pssm_G
norm_mean_pssm_H					norm_mean_pssm_H
norm_mean_pssm_I					norm_mean_pssm_I
norm_mean_pssm_L					norm_mean_pssm_L
norm_mean_pssm_K					norm_mean_pssm_K
norm_mean_pssm_M					norm_mean_pssm_M
norm_mean_pssm_F					norm_mean_pssm_F
norm_mean_pssm_P					norm_mean_pssm_P
norm_mean_pssm_S					norm_mean_pssm_S
norm_mean_pssm_T					norm_mean_pssm_T
norm_mean_pssm_W					norm_mean_pssm_W
norm_mean_pssm_Y					norm_mean_pssm_Y
norm_mean_pssm_V					norm_mean_pssm_V
row_mt_odds					row_mt_odds
ddG(m1)					ddG(m1)
ddG(m2)					ddG(m2)
ddG(m3)					ddG(m3)
ddG(m4)					ddG(m4)
ddG(m5)					ddG(m5)
ddG(m1-5:avg)					ddG(m1-5:avg)
jobname					jobname
polymer					polymer
mutation					mutation
mutation_hydrophobicity_label					mutation_hydrophobicity_label
mutation_polarity_label					mutation_polarity_label
mutation_type_label					mutation_type_label
mutation_size_label					mutation_size_label
mutation_hbonds_label					mutation_hbonds_label
mutation_chemical_label					mutation_chemical_label
wt_ss_dssp_label					wt_ss_dssp_label
net_volume					net_volume
net_hydrophobicity					net_hydrophobicity
net_flexibility					net_flexibility
wt_acc_dssp					wt_acc_dssp
ss_H_ratio_dssp					ss_H_ratio_dssp
ss_B_ratio_dssp					ss_B_ratio_dssp
ss_E_ratio_dssp					ss_E_ratio_dssp
ss_G_ratio_dssp					ss_G_ratio_dssp
ss_T_ratio_dssp					ss_T_ratio_dssp
ss_S_ratio_dssp					ss_S_ratio_dssp
wt_psi_dssp					wt_psi_dssp
wt_phi_dssp					wt_phi_dssp
nucleotide_aminoacid_contacts					nucleotide_aminoacid_contacts
phosphate_aminoacid_hbonds					phosphate_aminoacid_hbonds
base_aminoacid_hbonds					base_aminoacid_hbonds
base_aminoacid_stacks					base_aminoacid_stacks
delta_acc_dssp					delta_acc_dssp
delta_nucleotide_aminoacid_contacts					delta_nucleotide_aminoacid_contacts
delta_phosphate_aminoacid_hbonds					delta_phosphate_aminoacid_hbonds
delta_base_aminoacid_hbonds					delta_base_aminoacid_hbonds
delta_base_aminoacid_stacks					delta_base_aminoacid_stacks
norm_mean_pssm_A					norm_mean_pssm_A
norm_mean_pssm_R					norm_mean_pssm_R
norm_mean_pssm_N					norm_mean_pssm_N
norm_mean_pssm_D					norm_mean_pssm_D
norm_mean_pssm_C					norm_mean_pssm_C
norm_mean_pssm_Q					norm_mean_pssm_Q
norm_mean_pssm_E					norm_mean_pssm_E
norm_mean_pssm_G					norm_mean_pssm_G
norm_mean_pssm_H					norm_mean_pssm_H
norm_mean_pssm_I					norm_mean_pssm_I
norm_mean_pssm_L					norm_mean_pssm_L
norm_mean_pssm_K					norm_mean_pssm_K
norm_mean_pssm_M					norm_mean_pssm_M
norm_mean_pssm_F					norm_mean_pssm_F
norm_mean_pssm_P					norm_mean_pssm_P
norm_mean_pssm_S					norm_mean_pssm_S
norm_mean_pssm_T					norm_mean_pssm_T
norm_mean_pssm_W					norm_mean_pssm_W
norm_mean_pssm_Y					norm_mean_pssm_Y
norm_mean_pssm_V					norm_mean_pssm_V
row_mt_odds					row_mt_odds
ddG(m1)					ddG(m1)
ddG(m2)					ddG(m2)
ddG(m3)					ddG(m3)
ddG(m4)					ddG(m4)
ddG(m5)					ddG(m5)
ddG(m1-5:avg)					ddG(m1-5:avg)
jobname					jobname
polymer					polymer
mutation					mutation
mutation_hydrophobicity_label					mutation_hydrophobicity_label
mutation_polarity_label					mutation_polarity_label
mutation_type_label					mutation_type_label
mutation_size_label					mutation_size_label
mutation_hbonds_label					mutation_hbonds_label
mutation_chemical_label					mutation_chemical_label
wt_ss_dssp_label					wt_ss_dssp_label
net_volume					net_volume
net_hydrophobicity					net_hydrophobicity
net_flexibility					net_flexibility
wt_acc_dssp					wt_acc_dssp
ss_H_ratio_dssp					ss_H_ratio_dssp
ss_B_ratio_dssp					ss_B_ratio_dssp
ss_E_ratio_dssp					ss_E_ratio_dssp
ss_G_ratio_dssp					ss_G_ratio_dssp
ss_T_ratio_dssp					ss_T_ratio_dssp
ss_S_ratio_dssp					ss_S_ratio_dssp
wt_psi_dssp					wt_psi_dssp
wt_phi_dssp					wt_phi_dssp
nucleotide_aminoacid_contacts					nucleotide_aminoacid_contacts
phosphate_aminoacid_hbonds					phosphate_aminoacid_hbonds
base_aminoacid_hbonds					base_aminoacid_hbonds
base_aminoacid_stacks					base_aminoacid_stacks
delta_acc_dssp					delta_acc_dssp
delta_nucleotide_aminoacid_contacts					delta_nucleotide_aminoacid_contacts
delta_phosphate_aminoacid_hbonds					delta_phosphate_aminoacid_hbonds
delta_base_aminoacid_hbonds					delta_base_aminoacid_hbonds
delta_base_aminoacid_stacks					delta_base_aminoacid_stacks
norm_mean_pssm_A					norm_mean_pssm_A
norm_mean_pssm_R					norm_mean_pssm_R
norm_mean_pssm_N					norm_mean_pssm_N
norm_mean_pssm_D					norm_mean_pssm_D
norm_mean_pssm_C					norm_mean_pssm_C
norm_mean_pssm_Q					norm_mean_pssm_Q
norm_mean_pssm_E					norm_mean_pssm_E
norm_mean_pssm_G					norm_mean_pssm_G
norm_mean_pssm_H					norm_mean_pssm_H
norm_mean_pssm_I					norm_mean_pssm_I
norm_mean_pssm_L					norm_mean_pssm_L
norm_mean_pssm_K					norm_mean_pssm_K
norm_mean_pssm_M					norm_mean_pssm_M
norm_mean_pssm_F					norm_mean_pssm_F
norm_mean_pssm_P					norm_mean_pssm_P
norm_mean_pssm_S					norm_mean_pssm_S
norm_mean_pssm_T					norm_mean_pssm_T
norm_mean_pssm_W					norm_mean_pssm_W
norm_mean_pssm_Y					norm_mean_pssm_Y
norm_mean_pssm_V					norm_mean_pssm_V
row_mt_odds					row_mt_odds
ddG(m1)					ddG(m1)
ddG(m2)					ddG(m2)
ddG(m3)					ddG(m3)
ddG(m4)					ddG(m4)
ddG(m5)					ddG(m5)
ddG(m1-5:avg)					ddG(m1-5:avg)
jobname					jobname
polymer					polymer
mutation					mutation
mutation_hydrophobicity_label					mutation_hydrophobicity_label
mutation_polarity_label					mutation_polarity_label
mutation_type_label					mutation_type_label
mutation_size_label					mutation_size_label
mutation_hbonds_label					mutation_hbonds_label
mutation_chemical_label					mutation_chemical_label
wt_ss_dssp_label					wt_ss_dssp_label
net_volume					net_volume
net_hydrophobicity					net_hydrophobicity
net_flexibility					net_flexibility
wt_acc_dssp					wt_acc_dssp
ss_H_ratio_dssp					ss_H_ratio_dssp
ss_B_ratio_dssp					ss_B_ratio_dssp
ss_E_ratio_dssp					ss_E_ratio_dssp
ss_G_ratio_dssp					ss_G_ratio_dssp
ss_T_ratio_dssp					ss_T_ratio_dssp
ss_S_ratio_dssp					ss_S_ratio_dssp
wt_psi_dssp					wt_psi_dssp
wt_phi_dssp					wt_phi_dssp
nucleotide_aminoacid_contacts					nucleotide_aminoacid_contacts
phosphate_aminoacid_hbonds					phosphate_aminoacid_hbonds
base_aminoacid_hbonds					base_aminoacid_hbonds
base_aminoacid_stacks					base_aminoacid_stacks
delta_acc_dssp					delta_acc_dssp
delta_nucleotide_aminoacid_contacts					delta_nucleotide_aminoacid_contacts
delta_phosphate_aminoacid_hbonds					delta_phosphate_aminoacid_hbonds
delta_base_aminoacid_hbonds					delta_base_aminoacid_hbonds
delta_base_aminoacid_stacks					delta_base_aminoacid_stacks
norm_mean_pssm_A					norm_mean_pssm_A
norm_mean_pssm_R					norm_mean_pssm_R
norm_mean_pssm_N					norm_mean_pssm_N
norm_mean_pssm_D					norm_mean_pssm_D
norm_mean_pssm_C					norm_mean_pssm_C
norm_mean_pssm_Q					norm_mean_pssm_Q
norm_mean_pssm_E					norm_mean_pssm_E
norm_mean_pssm_G					norm_mean_pssm_G
norm_mean_pssm_H					norm_mean_pssm_H
norm_mean_pssm_I					norm_mean_pssm_I
norm_mean_pssm_L					norm_mean_pssm_L
norm_mean_pssm_K					norm_mean_pssm_K
norm_mean_pssm_M					norm_mean_pssm_M
norm_mean_pssm_F					norm_mean_pssm_F
norm_mean_pssm_P					norm_mean_pssm_P
norm_mean_pssm_S					norm_mean_pssm_S
norm_mean_pssm_T					norm_mean_pssm_T
norm_mean_pssm_W					norm_mean_pssm_W
norm_mean_pssm_Y					norm_mean_pssm_Y
norm_mean_pssm_V					norm_mean_pssm_V
row_mt_odds					row_mt_odds
ddG(m1)					ddG(m1)
ddG(m2)					ddG(m2)
ddG(m3)					ddG(m3)
ddG(m4)					ddG(m4)
ddG(m5)					ddG(m5)
ddG(m1-5:avg)					ddG(m1-5:avg)
jobname					jobname
polymer					polymer
mutation					mutation
mutation_hydrophobicity_label					mutation_hydrophobicity_label
mutation_polarity_label					mutation_polarity_label
mutation_type_label					mutation_type_label
mutation_size_label					mutation_size_label
mutation_hbonds_label					mutation_hbonds_label
mutation_chemical_label					mutation_chemical_label
wt_ss_dssp_label					wt_ss_dssp_label
net_volume					net_volume
net_hydrophobicity					net_hydrophobicity
net_flexibility					net_flexibility
wt_acc_dssp					wt_acc_dssp
ss_H_ratio_dssp					ss_H_ratio_dssp
ss_B_ratio_dssp					ss_B_ratio_dssp
ss_E_ratio_dssp					ss_E_ratio_dssp
ss_G_ratio_dssp					ss_G_ratio_dssp
ss_T_ratio_dssp					ss_T_ratio_dssp
ss_S_ratio_dssp					ss_S_ratio_dssp
wt_psi_dssp					wt_psi_dssp
wt_phi_dssp					wt_phi_dssp
nucleotide_aminoacid_contacts					nucleotide_aminoacid_contacts
phosphate_aminoacid_hbonds					phosphate_aminoacid_hbonds
base_aminoacid_hbonds					base_aminoacid_hbonds
base_aminoacid_stacks					base_aminoacid_stacks
delta_acc_dssp					delta_acc_dssp
delta_nucleotide_aminoacid_contacts					delta_nucleotide_aminoacid_contacts
delta_phosphate_aminoacid_hbonds					delta_phosphate_aminoacid_hbonds
delta_base_aminoacid_hbonds					delta_base_aminoacid_hbonds
delta_base_aminoacid_stacks					delta_base_aminoacid_stacks
norm_mean_pssm_A					norm_mean_pssm_A
norm_mean_pssm_R					norm_mean_pssm_R
norm_mean_pssm_N					norm_mean_pssm_N
norm_mean_pssm_D					norm_mean_pssm_D
norm_mean_pssm_C					norm_mean_pssm_C
norm_mean_pssm_Q					norm_mean_pssm_Q
norm_mean_pssm_E					norm_mean_pssm_E
norm_mean_pssm_G					norm_mean_pssm_G
norm_mean_pssm_H					norm_mean_pssm_H
norm_mean_pssm_I					norm_mean_pssm_I
norm_mean_pssm_L					norm_mean_pssm_L
norm_mean_pssm_K					norm_mean_pssm_K
norm_mean_pssm_M					norm_mean_pssm_M
norm_mean_pssm_F					norm_mean_pssm_F
norm_mean_pssm_P					norm_mean_pssm_P
norm_mean_pssm_S					norm_mean_pssm_S
norm_mean_pssm_T					norm_mean_pssm_T
norm_mean_pssm_W					norm_mean_pssm_W
norm_mean_pssm_Y					norm_mean_pssm_Y
norm_mean_pssm_V					norm_mean_pssm_V
row_mt_odds					row_mt_odds
ddG(m1)					ddG(m1)
ddG(m2)					ddG(m2)
ddG(m3)					ddG(m3)
ddG(m4)					ddG(m4)
ddG(m5)					ddG(m5)
ddG(m1-5:avg)					ddG(m1-5:avg)
jobname					jobname
polymer					polymer
mutation					mutation
mutation_hydrophobicity_label					mutation_hydrophobicity_label
mutation_polarity_label					mutation_polarity_label
mutation_type_label					mutation_type_label
mutation_size_label					mutation_size_label
mutation_hbonds_label					mutation_hbonds_label
mutation_chemical_label					mutation_chemical_label
wt_ss_dssp_label					wt_ss_dssp_label
net_volume					net_volume
net_hydrophobicity					net_hydrophobicity
net_flexibility					net_flexibility
wt_acc_dssp					wt_acc_dssp
ss_H_ratio_dssp					ss_H_ratio_dssp
ss_B_ratio_dssp					ss_B_ratio_dssp
ss_E_ratio_dssp					ss_E_ratio_dssp
ss_G_ratio_dssp					ss_G_ratio_dssp
ss_T_ratio_dssp					ss_T_ratio_dssp
ss_S_ratio_dssp					ss_S_ratio_dssp
wt_psi_dssp					wt_psi_dssp
wt_phi_dssp					wt_phi_dssp
nucleotide_aminoacid_contacts					nucleotide_aminoacid_contacts
phosphate_aminoacid_hbonds					phosphate_aminoacid_hbonds
base_aminoacid_hbonds					base_aminoacid_hbonds
base_aminoacid_stacks					base_aminoacid_stacks
delta_acc_dssp					delta_acc_dssp
delta_nucleotide_aminoacid_contacts					delta_nucleotide_aminoacid_contacts
delta_phosphate_aminoacid_hbonds					delta_phosphate_aminoacid_hbonds
delta_base_aminoacid_hbonds					delta_base_aminoacid_hbonds
delta_base_aminoacid_stacks					delta_base_aminoacid_stacks
norm_mean_pssm_A					norm_mean_pssm_A
norm_mean_pssm_R					norm_mean_pssm_R
norm_mean_pssm_N					norm_mean_pssm_N
norm_mean_pssm_D					norm_mean_pssm_D
norm_mean_pssm_C					norm_mean_pssm_C
norm_mean_pssm_Q					norm_mean_pssm_Q
norm_mean_pssm_E					norm_mean_pssm_E
norm_mean_pssm_G					norm_mean_pssm_G
norm_mean_pssm_H					norm_mean_pssm_H
norm_mean_pssm_I					norm_mean_pssm_I
norm_mean_pssm_L					norm_mean_pssm_L
norm_mean_pssm_K					norm_mean_pssm_K
norm_mean_pssm_M					norm_mean_pssm_M
norm_mean_pssm_F					norm_mean_pssm_F
norm_mean_pssm_P					norm_mean_pssm_P
norm_mean_pssm_S					norm_mean_pssm_S
norm_mean_pssm_T					norm_mean_pssm_T
norm_mean_pssm_W					norm_mean_pssm_W
norm_mean_pssm_Y					norm_mean_pssm_Y
norm_mean_pssm_V					norm_mean_pssm_V
row_mt_odds					row_mt_odds
ddG(m1)					ddG(m1)
ddG(m2)					ddG(m2)
ddG(m3)					ddG(m3)
ddG(m4)					ddG(m4)
ddG(m5)					ddG(m5)
ddG(m1-5:avg)					ddG(m1-5:avg)
jobname					jobname
polymer					polymer
mutation					mutation
mutation_hydrophobicity_label					mutation_hydrophobicity_label
mutation_polarity_label					mutation_polarity_label
mutation_type_label					mutation_type_label
mutation_size_label					mutation_size_label
mutation_hbonds_label					mutation_hbonds_label
mutation_chemical_label					mutation_chemical_label
wt_ss_dssp_label					wt_ss_dssp_label
net_volume					net_volume
net_hydrophobicity					net_hydrophobicity
net_flexibility					net_flexibility
wt_acc_dssp					wt_acc_dssp
ss_H_ratio_dssp					ss_H_ratio_dssp
ss_B_ratio_dssp					ss_B_ratio_dssp
ss_E_ratio_dssp					ss_E_ratio_dssp
ss_G_ratio_dssp					ss_G_ratio_dssp
ss_T_ratio_dssp					ss_T_ratio_dssp
ss_S_ratio_dssp					ss_S_ratio_dssp
wt_psi_dssp					wt_psi_dssp
wt_phi_dssp					wt_phi_dssp
nucleotide_aminoacid_contacts					nucleotide_aminoacid_contacts
phosphate_aminoacid_hbonds					phosphate_aminoacid_hbonds
base_aminoacid_hbonds					base_aminoacid_hbonds
base_aminoacid_stacks					base_aminoacid_stacks
delta_acc_dssp					delta_acc_dssp
delta_nucleotide_aminoacid_contacts					delta_nucleotide_aminoacid_contacts
delta_phosphate_aminoacid_hbonds					delta_phosphate_aminoacid_hbonds
delta_base_aminoacid_hbonds					delta_base_aminoacid_hbonds
delta_base_aminoacid_stacks					delta_base_aminoacid_stacks
norm_mean_pssm_A					norm_mean_pssm_A
norm_mean_pssm_R					norm_mean_pssm_R
norm_mean_pssm_N					norm_mean_pssm_N
norm_mean_pssm_D					norm_mean_pssm_D
norm_mean_pssm_C					norm_mean_pssm_C
norm_mean_pssm_Q					norm_mean_pssm_Q
norm_mean_pssm_E					norm_mean_pssm_E
norm_mean_pssm_G					norm_mean_pssm_G
norm_mean_pssm_H					norm_mean_pssm_H
norm_mean_pssm_I					norm_mean_pssm_I
norm_mean_pssm_L					norm_mean_pssm_L
norm_mean_pssm_K					norm_mean_pssm_K
norm_mean_pssm_M					norm_mean_pssm_M
norm_mean_pssm_F					norm_mean_pssm_F
norm_mean_pssm_P					norm_mean_pssm_P
norm_mean_pssm_S					norm_mean_pssm_S
norm_mean_pssm_T					norm_mean_pssm_T
norm_mean_pssm_W					norm_mean_pssm_W
norm_mean_pssm_Y					norm_mean_pssm_Y
norm_mean_pssm_V					norm_mean_pssm_V
row_mt_odds					row_mt_odds
ddG(m1)					ddG(m1)
ddG(m2)					ddG(m2)
ddG(m3)					ddG(m3)
ddG(m4)					ddG(m4)
ddG(m5)					ddG(m5)
ddG(m1-5:avg)					ddG(m1-5:avg)
jobname					jobname
polymer					polymer
mutation					mutation
mutation_hydrophobicity_label					mutation_hydrophobicity_label
mutation_polarity_label					mutation_polarity_label
mutation_type_label					mutation_type_label
mutation_size_label					mutation_size_label
mutation_hbonds_label					mutation_hbonds_label
mutation_chemical_label					mutation_chemical_label
wt_ss_dssp_label					wt_ss_dssp_label
net_volume					net_volume
net_hydrophobicity					net_hydrophobicity
net_flexibility					net_flexibility
wt_acc_dssp					wt_acc_dssp
ss_H_ratio_dssp					ss_H_ratio_dssp
ss_B_ratio_dssp					ss_B_ratio_dssp
ss_E_ratio_dssp					ss_E_ratio_dssp
ss_G_ratio_dssp					ss_G_ratio_dssp
ss_T_ratio_dssp					ss_T_ratio_dssp
ss_S_ratio_dssp					ss_S_ratio_dssp
wt_psi_dssp					wt_psi_dssp
wt_phi_dssp					wt_phi_dssp
nucleotide_aminoacid_contacts					nucleotide_aminoacid_contacts
phosphate_aminoacid_hbonds					phosphate_aminoacid_hbonds
base_aminoacid_hbonds					base_aminoacid_hbonds
base_aminoacid_stacks					base_aminoacid_stacks
delta_acc_dssp					delta_acc_dssp
delta_nucleotide_aminoacid_contacts					delta_nucleotide_aminoacid_contacts
delta_phosphate_aminoacid_hbonds					delta_phosphate_aminoacid_hbonds
delta_base_aminoacid_hbonds					delta_base_aminoacid_hbonds
delta_base_aminoacid_stacks					delta_base_aminoacid_stacks
norm_mean_pssm_A					norm_mean_pssm_A
norm_mean_pssm_R					norm_mean_pssm_R
norm_mean_pssm_N					norm_mean_pssm_N
norm_mean_pssm_D					norm_mean_pssm_D
norm_mean_pssm_C					norm_mean_pssm_C
norm_mean_pssm_Q					norm_mean_pssm_Q
norm_mean_pssm_E					norm_mean_pssm_E
norm_mean_pssm_G					norm_mean_pssm_G
norm_mean_pssm_H					norm_mean_pssm_H
norm_mean_pssm_I					norm_mean_pssm_I
norm_mean_pssm_L					norm_mean_pssm_L
norm_mean_pssm_K					norm_mean_pssm_K
norm_mean_pssm_M					norm_mean_pssm_M
norm_mean_pssm_F					norm_mean_pssm_F
norm_mean_pssm_P					norm_mean_pssm_P
norm_mean_pssm_S					norm_mean_pssm_S
norm_mean_pssm_T					norm_mean_pssm_T
norm_mean_pssm_W					norm_mean_pssm_W
norm_mean_pssm_Y					norm_mean_pssm_Y
norm_mean_pssm_V					norm_mean_pssm_V
row_mt_odds					row_mt_odds
ddG(m1)					ddG(m1)
ddG(m2)					ddG(m2)
ddG(m3)					ddG(m3)
ddG(m4)					ddG(m4)
ddG(m5)					ddG(m5)
ddG(m1-5:avg)					ddG(m1-5:avg)
jobname					jobname
polymer					polymer
mutation					mutation
mutation_hydrophobicity_label					mutation_hydrophobicity_label
mutation_polarity_label					mutation_polarity_label
mutation_type_label					mutation_type_label
mutation_size_label					mutation_size_label
mutation_hbonds_label					mutation_hbonds_label
mutation_chemical_label					mutation_chemical_label
wt_ss_dssp_label					wt_ss_dssp_label
net_volume					net_volume
net_hydrophobicity					net_hydrophobicity
net_flexibility					net_flexibility
wt_acc_dssp					wt_acc_dssp
ss_H_ratio_dssp					ss_H_ratio_dssp
ss_B_ratio_dssp					ss_B_ratio_dssp
ss_E_ratio_dssp					ss_E_ratio_dssp
ss_G_ratio_dssp					ss_G_ratio_dssp
ss_T_ratio_dssp					ss_T_ratio_dssp
ss_S_ratio_dssp					ss_S_ratio_dssp
wt_psi_dssp					wt_psi_dssp
wt_phi_dssp					wt_phi_dssp
nucleotide_aminoacid_contacts					nucleotide_aminoacid_contacts
phosphate_aminoacid_hbonds					phosphate_aminoacid_hbonds
base_aminoacid_hbonds					base_aminoacid_hbonds
base_aminoacid_stacks					base_aminoacid_stacks
delta_acc_dssp					delta_acc_dssp
delta_nucleotide_aminoacid_contacts					delta_nucleotide_aminoacid_contacts
delta_phosphate_aminoacid_hbonds					delta_phosphate_aminoacid_hbonds
delta_base_aminoacid_hbonds					delta_base_aminoacid_hbonds
delta_base_aminoacid_stacks					delta_base_aminoacid_stacks
norm_mean_pssm_A					norm_mean_pssm_A
norm_mean_pssm_R					norm_mean_pssm_R
norm_mean_pssm_N					norm_mean_pssm_N
norm_mean_pssm_D					norm_mean_pssm_D
norm_mean_pssm_C					norm_mean_pssm_C
norm_mean_pssm_Q					norm_mean_pssm_Q
norm_mean_pssm_E					norm_mean_pssm_E
norm_mean_pssm_G					norm_mean_pssm_G
norm_mean_pssm_H					norm_mean_pssm_H
norm_mean_pssm_I					norm_mean_pssm_I
norm_mean_pssm_L					norm_mean_pssm_L
norm_mean_pssm_K					norm_mean_pssm_K
norm_mean_pssm_M					norm_mean_pssm_M
norm_mean_pssm_F					norm_mean_pssm_F
norm_mean_pssm_P					norm_mean_pssm_P
norm_mean_pssm_S					norm_mean_pssm_S
norm_mean_pssm_T					norm_mean_pssm_T
norm_mean_pssm_W					norm_mean_pssm_W
norm_mean_pssm_Y					norm_mean_pssm_Y
norm_mean_pssm_V					norm_mean_pssm_V
row_mt_odds					row_mt_odds
ddG(m1)					ddG(m1)
ddG(m2)					ddG(m2)
ddG(m3)					ddG(m3)
ddG(m4)					ddG(m4)
ddG(m5)					ddG(m5)
ddG(m1-5:avg)					ddG(m1-5:avg)
jobname					jobname
polymer					polymer
mutation					mutation
mutation_hydrophobicity_label					mutation_hydrophobicity_label
mutation_polarity_label					mutation_polarity_label
mutation_type_label					mutation_type_label
mutation_size_label					mutation_size_label
mutation_hbonds_label					mutation_hbonds_label
mutation_chemical_label					mutation_chemical_label
wt_ss_dssp_label					wt_ss_dssp_label
net_volume					net_volume
net_hydrophobicity					net_hydrophobicity
net_flexibility					net_flexibility
wt_acc_dssp					wt_acc_dssp
ss_H_ratio_dssp					ss_H_ratio_dssp
ss_B_ratio_dssp					ss_B_ratio_dssp
ss_E_ratio_dssp					ss_E_ratio_dssp
[truncated: 1,665 more rows]

## Sheet: DNA
Table S2. Categorization of features used for predicting the binding free energy change due to mutations in DNA.
Features Category	Features
Knowledge-based terms	mutation_type_dna_label, mismatch_dna_label, pair_type_label
Protein secondary structure element	ss_H_ratio_dssp, ss_B_ratio_dssp, ss_E_ratio_dssp, ss_G_ratio_dssp, ss_T_ratio_dssp, ss_S_ratio_dssp
Total protein-DNA interactions	total_nt_aa_contacts, total_phosphate_aa_hbonds, total_base_aa_hbonds, total_base_aa_stacks
Site specific protein-DNA interactions	wt_pos_nt_aa_contacts, wt_pos_phosphate_aa_hbonds, wt_pos_base_aa_hbonds, wt_pos_base_aa_stacks
Structural feature of mutation site	bp_par_shear, bp_par_stretch, bp_par_stagger, bp_par_bucklle, bp_par_propeller, bp_par_opening, bp_step_shift, bp_step_slide, bp_step_rise, bp_step_tilt, bp_step_roll, bp_step_twist, heli_par_x_displacement, heli_par_y_displacement, heli_par_rise, heli_par_inclination, heli_par_tip, heli_par_twist
jobname
polymer
mutation
mutation_type_dna_label
mismatch_dna_label
pair_type_label
ss_H_ratio_dssp
ss_B_ratio_dssp
ss_E_ratio_dssp
ss_G_ratio_dssp
ss_T_ratio_dssp
ss_S_ratio_dssp
total_nt_aa_contacts
total_phosphate_aa_hbonds
total_base_aa_hbonds
total_base_aa_stacks
wt_pos_nt_aa_contacts
wt_pos_phosphate_aa_hbonds
wt_pos_base_aa_hbonds
wt_pos_base_aa_stacks
bp_par_shear
bp_par_stretch
bp_par_stagger
bp_par_bucklle
bp_par_propeller
bp_par_opening
bp_step_shift
bp_step_slide
bp_step_rise
bp_step_tilt
bp_step_roll
bp_step_twist
heli_par_x_displacement
heli_par_y_displacement
heli_par_rise
heli_par_inclination
heli_par_tip
heli_par_twist
ddG(m1)
ddG(m2)
ddG(m3)
ddG(m4)
ddG(m5)
ddG(m1-5:avg)
jobname
polymer
mutation
mutation_type_dna_label
mismatch_dna_label
pair_type_label
ss_H_ratio_dssp
ss_B_ratio_dssp
ss_E_ratio_dssp
ss_G_ratio_dssp
ss_T_ratio_dssp
ss_S_ratio_dssp
total_nt_aa_contacts
total_phosphate_aa_hbonds
total_base_aa_hbonds
total_base_aa_stacks
wt_pos_nt_aa_contacts
wt_pos_phosphate_aa_hbonds
wt_pos_base_aa_hbonds
wt_pos_base_aa_stacks
bp_par_shear
bp_par_stretch
bp_par_stagger
bp_par_bucklle
bp_par_propeller
bp_par_opening
bp_step_shift
bp_step_slide
bp_step_rise
bp_step_tilt
bp_step_roll
bp_step_twist
heli_par_x_displacement
heli_par_y_displacement
heli_par_rise
heli_par_inclination
heli_par_tip
heli_par_twist
ddG(m1)
ddG(m2)
ddG(m3)
ddG(m4)
ddG(m5)
ddG(m1-5:avg)
jobname
polymer
mutation
mutation_type_dna_label
mismatch_dna_label
pair_type_label
ss_H_ratio_dssp
ss_B_ratio_dssp
ss_E_ratio_dssp
ss_G_ratio_dssp
ss_T_ratio_dssp
ss_S_ratio_dssp
total_nt_aa_contacts
total_phosphate_aa_hbonds
total_base_aa_hbonds
total_base_aa_stacks
wt_pos_nt_aa_contacts
wt_pos_phosphate_aa_hbonds
wt_pos_base_aa_hbonds
wt_pos_base_aa_stacks
bp_par_shear
bp_par_stretch
bp_par_stagger
bp_par_bucklle
bp_par_propeller
bp_par_opening
bp_step_shift
bp_step_slide
bp_step_rise
bp_step_tilt
bp_step_roll
bp_step_twist
heli_par_x_displacement
heli_par_y_displacement
heli_par_rise
heli_par_inclination
heli_par_tip
heli_par_twist
ddG(m1)
ddG(m2)
ddG(m3)
ddG(m4)
ddG(m5)
ddG(m1-5:avg)
jobname
polymer
mutation
mutation_type_dna_label
mismatch_dna_label
pair_type_label
ss_H_ratio_dssp
ss_B_ratio_dssp
ss_E_ratio_dssp
ss_G_ratio_dssp
ss_T_ratio_dssp
ss_S_ratio_dssp
total_nt_aa_contacts
total_phosphate_aa_hbonds
total_base_aa_hbonds
total_base_aa_stacks
wt_pos_nt_aa_contacts
wt_pos_phosphate_aa_hbonds
wt_pos_base_aa_hbonds
wt_pos_base_aa_stacks
bp_par_shear
bp_par_stretch
bp_par_stagger
bp_par_bucklle
bp_par_propeller
bp_par_opening
bp_step_shift
bp_step_slide
bp_step_rise
bp_step_tilt
bp_step_roll
bp_step_twist
heli_par_x_displacement
heli_par_y_displacement
heli_par_rise
heli_par_inclination
heli_par_tip
heli_par_twist
ddG(m1)
ddG(m2)
ddG(m3)
ddG(m4)
ddG(m5)
ddG(m1-5:avg)
jobname
polymer
mutation
mutation_type_dna_label
mismatch_dna_label
pair_type_label
ss_H_ratio_dssp
ss_B_ratio_dssp
ss_E_ratio_dssp
ss_G_ratio_dssp
ss_T_ratio_dssp
ss_S_ratio_dssp
total_nt_aa_contacts
total_phosphate_aa_hbonds
total_base_aa_hbonds
total_base_aa_stacks
wt_pos_nt_aa_contacts
wt_pos_phosphate_aa_hbonds
wt_pos_base_aa_hbonds
wt_pos_base_aa_stacks
bp_par_shear
bp_par_stretch
bp_par_stagger
bp_par_bucklle
bp_par_propeller
bp_par_opening
bp_step_shift
bp_step_slide
bp_step_rise
bp_step_tilt
bp_step_roll
bp_step_twist
heli_par_x_displacement
heli_par_y_displacement
heli_par_rise
heli_par_inclination
heli_par_tip
heli_par_twist
ddG(m1)
ddG(m2)
ddG(m3)
ddG(m4)
ddG(m5)
ddG(m1-5:avg)
jobname
polymer
mutation
mutation_type_dna_label
mismatch_dna_label
pair_type_label
ss_H_ratio_dssp
ss_B_ratio_dssp
ss_E_ratio_dssp
ss_G_ratio_dssp
ss_T_ratio_dssp
ss_S_ratio_dssp
total_nt_aa_contacts
total_phosphate_aa_hbonds
total_base_aa_hbonds
total_base_aa_stacks
wt_pos_nt_aa_contacts
wt_pos_phosphate_aa_hbonds
wt_pos_base_aa_hbonds
wt_pos_base_aa_stacks
bp_par_shear
bp_par_stretch
bp_par_stagger
bp_par_bucklle
bp_par_propeller
bp_par_opening
bp_step_shift
bp_step_slide
bp_step_rise
bp_step_tilt
bp_step_roll
bp_step_twist
heli_par_x_displacement
heli_par_y_displacement
heli_par_rise
heli_par_inclination
heli_par_tip
heli_par_twist
ddG(m1)
ddG(m2)
ddG(m3)
ddG(m4)
ddG(m5)
ddG(m1-5:avg)
jobname
polymer
mutation
mutation_type_dna_label
mismatch_dna_label
pair_type_label
ss_H_ratio_dssp
ss_B_ratio_dssp
ss_E_ratio_dssp
ss_G_ratio_dssp
ss_T_ratio_dssp
ss_S_ratio_dssp
total_nt_aa_contacts
total_phosphate_aa_hbonds
total_base_aa_hbonds
total_base_aa_stacks
wt_pos_nt_aa_contacts
wt_pos_phosphate_aa_hbonds
wt_pos_base_aa_hbonds
wt_pos_base_aa_stacks
bp_par_shear
bp_par_stretch
bp_par_stagger
bp_par_bucklle
bp_par_propeller
bp_par_opening
bp_step_shift
bp_step_slide
bp_step_rise
bp_step_tilt
bp_step_roll
bp_step_twist
heli_par_x_displacement
heli_par_y_displacement
heli_par_rise
heli_par_inclination
heli_par_tip
heli_par_twist
ddG(m1)
ddG(m2)
ddG(m3)
ddG(m4)
ddG(m5)
ddG(m1-5:avg)
jobname
polymer
mutation
mutation_type_dna_label
mismatch_dna_label
pair_type_label
ss_H_ratio_dssp
ss_B_ratio_dssp
ss_E_ratio_dssp
ss_G_ratio_dssp
ss_T_ratio_dssp
ss_S_ratio_dssp
total_nt_aa_contacts
total_phosphate_aa_hbonds
total_base_aa_hbonds
total_base_aa_stacks
wt_pos_nt_aa_contacts
wt_pos_phosphate_aa_hbonds
wt_pos_base_aa_hbonds
wt_pos_base_aa_stacks
bp_par_shear
bp_par_stretch
bp_par_stagger
bp_par_bucklle
bp_par_propeller
bp_par_opening
bp_step_shift
bp_step_slide
bp_step_rise
bp_step_tilt
bp_step_roll
bp_step_twist
heli_par_x_displacement
heli_par_y_displacement
heli_par_rise
heli_par_inclination
heli_par_tip
heli_par_twist
ddG(m1)
ddG(m2)
ddG(m3)
ddG(m4)
ddG(m5)
ddG(m1-5:avg)
jobname
polymer
mutation
mutation_type_dna_label
mismatch_dna_label
pair_type_label
ss_H_ratio_dssp
ss_B_ratio_dssp
ss_E_ratio_dssp
ss_G_ratio_dssp
ss_T_ratio_dssp
ss_S_ratio_dssp
total_nt_aa_contacts
total_phosphate_aa_hbonds
total_base_aa_hbonds
total_base_aa_stacks
wt_pos_nt_aa_contacts
wt_pos_phosphate_aa_hbonds
wt_pos_base_aa_hbonds
wt_pos_base_aa_stacks
bp_par_shear
bp_par_stretch
bp_par_stagger
bp_par_bucklle
bp_par_propeller
bp_par_opening
bp_step_shift
bp_step_slide
bp_step_rise
bp_step_tilt
bp_step_roll
bp_step_twist
heli_par_x_displacement
heli_par_y_displacement
heli_par_rise
heli_par_inclination
heli_par_tip
heli_par_twist
ddG(m1)
ddG(m2)
ddG(m3)
ddG(m4)
ddG(m5)
ddG(m1-5:avg)
jobname
polymer
mutation
mutation_type_dna_label
mismatch_dna_label
pair_type_label
ss_H_ratio_dssp
ss_B_ratio_dssp
ss_E_ratio_dssp
ss_G_ratio_dssp
ss_T_ratio_dssp
ss_S_ratio_dssp
total_nt_aa_contacts
total_phosphate_aa_hbonds
total_base_aa_hbonds
total_base_aa_stacks
wt_pos_nt_aa_contacts
wt_pos_phosphate_aa_hbonds
wt_pos_base_aa_hbonds
wt_pos_base_aa_stacks
bp_par_shear
bp_par_stretch
bp_par_stagger
bp_par_bucklle
bp_par_propeller
bp_par_opening
bp_step_shift
bp_step_slide
bp_step_rise
bp_step_tilt
bp_step_roll
bp_step_twist
heli_par_x_displacement
heli_par_y_displacement
heli_par_rise
heli_par_inclination
heli_par_tip
heli_par_twist
ddG(m1)
ddG(m2)
ddG(m3)
ddG(m4)
ddG(m5)
ddG(m1-5:avg)
jobname
polymer
mutation
mutation_type_dna_label
mismatch_dna_label
pair_type_label
ss_H_ratio_dssp
ss_B_ratio_dssp
ss_E_ratio_dssp
ss_G_ratio_dssp
ss_T_ratio_dssp
ss_S_ratio_dssp
total_nt_aa_contacts
total_phosphate_aa_hbonds
total_base_aa_hbonds
total_base_aa_stacks
wt_pos_nt_aa_contacts
wt_pos_phosphate_aa_hbonds
wt_pos_base_aa_hbonds
wt_pos_base_aa_stacks
bp_par_shear
bp_par_stretch
bp_par_stagger
bp_par_bucklle
bp_par_propeller
bp_par_opening
bp_step_shift
bp_step_slide
bp_step_rise
bp_step_tilt
bp_step_roll
bp_step_twist
heli_par_x_displacement
heli_par_y_displacement
heli_par_rise
heli_par_inclination
heli_par_tip
heli_par_twist
ddG(m1)
ddG(m2)
ddG(m3)
ddG(m4)
ddG(m5)
ddG(m1-5:avg)
jobname
polymer
mutation
mutation_type_dna_label
mismatch_dna_label
pair_type_label
ss_H_ratio_dssp
ss_B_ratio_dssp
ss_E_ratio_dssp
ss_G_ratio_dssp
ss_T_ratio_dssp
ss_S_ratio_dssp
total_nt_aa_contacts
total_phosphate_aa_hbonds
total_base_aa_hbonds
total_base_aa_stacks
wt_pos_nt_aa_contacts
wt_pos_phosphate_aa_hbonds
wt_pos_base_aa_hbonds
wt_pos_base_aa_stacks
bp_par_shear
bp_par_stretch
bp_par_stagger
bp_par_bucklle
bp_par_propeller
bp_par_opening
bp_step_shift
bp_step_slide
bp_step_rise
bp_step_tilt
bp_step_roll
bp_step_twist
heli_par_x_displacement
heli_par_y_displacement
heli_par_rise
heli_par_inclination
heli_par_tip
heli_par_twist
ddG(m1)
ddG(m2)
ddG(m3)
ddG(m4)
ddG(m5)
ddG(m1-5:avg)
jobname
polymer
mutation
mutation_type_dna_label
mismatch_dna_label
pair_type_label
ss_H_ratio_dssp
ss_B_ratio_dssp
ss_E_ratio_dssp
ss_G_ratio_dssp
ss_T_ratio_dssp
ss_S_ratio_dssp
total_nt_aa_contacts
total_phosphate_aa_hbonds
total_base_aa_hbonds
total_base_aa_stacks
wt_pos_nt_aa_contacts
wt_pos_phosphate_aa_hbonds
wt_pos_base_aa_hbonds
wt_pos_base_aa_stacks
bp_par_shear
bp_par_stretch
bp_par_stagger
bp_par_bucklle
bp_par_propeller
bp_par_opening
bp_step_shift
bp_step_slide
bp_step_rise
bp_step_tilt
bp_step_roll
bp_step_twist
heli_par_x_displacement
heli_par_y_displacement
heli_par_rise
heli_par_inclination
heli_par_tip
heli_par_twist
ddG(m1)
ddG(m2)
ddG(m3)
ddG(m4)
ddG(m5)
ddG(m1-5:avg)
jobname
polymer
mutation
mutation_type_dna_label
mismatch_dna_label
pair_type_label
ss_H_ratio_dssp
ss_B_ratio_dssp
ss_E_ratio_dssp
ss_G_ratio_dssp
ss_T_ratio_dssp
ss_S_ratio_dssp
total_nt_aa_contacts
total_phosphate_aa_hbonds
total_base_aa_hbonds
total_base_aa_stacks
wt_pos_nt_aa_contacts
wt_pos_phosphate_aa_hbonds
wt_pos_base_aa_hbonds
wt_pos_base_aa_stacks
bp_par_shear
bp_par_stretch
bp_par_stagger
bp_par_bucklle
bp_par_propeller
bp_par_opening
bp_step_shift
bp_step_slide
bp_step_rise
bp_step_tilt
bp_step_roll
bp_step_twist
heli_par_x_displacement
heli_par_y_displacement
heli_par_rise
heli_par_inclination
heli_par_tip
heli_par_twist
ddG(m1)
ddG(m2)
ddG(m3)
ddG(m4)
ddG(m5)
ddG(m1-5:avg)
jobname
polymer
mutation
mutation_type_dna_label
mismatch_dna_label
pair_type_label
ss_H_ratio_dssp
ss_B_ratio_dssp
ss_E_ratio_dssp
ss_G_ratio_dssp
ss_T_ratio_dssp
ss_S_ratio_dssp
total_nt_aa_contacts
total_phosphate_aa_hbonds
total_base_aa_hbonds
total_base_aa_stacks
wt_pos_nt_aa_contacts
wt_pos_phosphate_aa_hbonds
wt_pos_base_aa_hbonds
wt_pos_base_aa_stacks
bp_par_shear
bp_par_stretch
bp_par_stagger
bp_par_bucklle
bp_par_propeller
bp_par_opening
bp_step_shift
bp_step_slide
bp_step_rise
bp_step_tilt
bp_step_roll
bp_step_twist
heli_par_x_displacement
heli_par_y_displacement
heli_par_rise
heli_par_inclination
heli_par_tip
heli_par_twist
ddG(m1)
ddG(m2)
ddG(m3)
ddG(m4)
ddG(m5)
ddG(m1-5:avg)
jobname
polymer
mutation
mutation_type_dna_label
mismatch_dna_label
pair_type_label
ss_H_ratio_dssp
ss_B_ratio_dssp
ss_E_ratio_dssp
ss_G_ratio_dssp
ss_T_ratio_dssp
ss_S_ratio_dssp
total_nt_aa_contacts
total_phosphate_aa_hbonds
total_base_aa_hbonds
total_base_aa_stacks
wt_pos_nt_aa_contacts
wt_pos_phosphate_aa_hbonds
wt_pos_base_aa_hbonds
wt_pos_base_aa_stacks
bp_par_shear
bp_par_stretch
bp_par_stagger
bp_par_bucklle
bp_par_propeller
bp_par_opening
bp_step_shift
bp_step_slide
bp_step_rise
bp_step_tilt
bp_step_roll
bp_step_twist
heli_par_x_displacement
heli_par_y_displacement
heli_par_rise
heli_par_inclination
heli_par_tip
heli_par_twist
ddG(m1)
ddG(m2)
ddG(m3)
ddG(m4)
ddG(m5)
ddG(m1-5:avg)
jobname
polymer
mutation
mutation_type_dna_label
mismatch_dna_label
pair_type_label
ss_H_ratio_dssp
ss_B_ratio_dssp
ss_E_ratio_dssp
ss_G_ratio_dssp
ss_T_ratio_dssp
ss_S_ratio_dssp
total_nt_aa_contacts
total_phosphate_aa_hbonds
total_base_aa_hbonds
total_base_aa_stacks
wt_pos_nt_aa_contacts
wt_pos_phosphate_aa_hbonds
wt_pos_base_aa_hbonds
wt_pos_base_aa_stacks
bp_par_shear
bp_par_stretch
bp_par_stagger
bp_par_bucklle
bp_par_propeller
bp_par_opening
bp_step_shift
bp_step_slide
bp_step_rise
bp_step_tilt
bp_step_roll
bp_step_twist
heli_par_x_displacement
heli_par_y_displacement
heli_par_rise
heli_par_inclination
heli_par_tip
heli_par_twist
ddG(m1)
ddG(m2)
ddG(m3)
ddG(m4)
ddG(m5)
ddG(m1-5:avg)
jobname
polymer
mutation
mutation_type_dna_label
mismatch_dna_label
pair_type_label
ss_H_ratio_dssp
ss_B_ratio_dssp
ss_E_ratio_dssp
ss_G_ratio_dssp
ss_T_ratio_dssp
ss_S_ratio_dssp
total_nt_aa_contacts
total_phosphate_aa_hbonds
total_base_aa_hbonds
total_base_aa_stacks
wt_pos_nt_aa_contacts
wt_pos_phosphate_aa_hbonds
wt_pos_base_aa_hbonds
wt_pos_base_aa_stacks
bp_par_shear
bp_par_stretch
bp_par_stagger
bp_par_bucklle
bp_par_propeller
bp_par_opening
bp_step_shift
bp_step_slide
bp_step_rise
bp_step_tilt
bp_step_roll
bp_step_twist
heli_par_x_displacement
heli_par_y_displacement
heli_par_rise
heli_par_inclination
heli_par_tip
heli_par_twist
ddG(m1)
ddG(m2)
ddG(m3)
ddG(m4)
ddG(m5)
ddG(m1-5:avg)
jobname
polymer
mutation
mutation_type_dna_label
mismatch_dna_label
pair_type_label
ss_H_ratio_dssp
ss_B_ratio_dssp
ss_E_ratio_dssp
ss_G_ratio_dssp
ss_T_ratio_dssp
ss_S_ratio_dssp
total_nt_aa_contacts
total_phosphate_aa_hbonds
total_base_aa_hbonds
total_base_aa_stacks
wt_pos_nt_aa_contacts
wt_pos_phosphate_aa_hbonds
wt_pos_base_aa_hbonds
wt_pos_base_aa_stacks
bp_par_shear
bp_par_stretch
bp_par_stagger
bp_par_bucklle
bp_par_propeller
bp_par_opening
bp_step_shift
bp_step_slide
bp_step_rise
bp_step_tilt
bp_step_roll
bp_step_twist
heli_par_x_displacement
heli_par_y_displacement
heli_par_rise
heli_par_inclination
heli_par_tip
heli_par_twist
ddG(m1)
ddG(m2)
ddG(m3)
ddG(m4)
ddG(m5)
ddG(m1-5:avg)
jobname
polymer
mutation
mutation_type_dna_label
mismatch_dna_label
pair_type_label
ss_H_ratio_dssp
ss_B_ratio_dssp
ss_E_ratio_dssp
ss_G_ratio_dssp
ss_T_ratio_dssp
ss_S_ratio_dssp
total_nt_aa_contacts
total_phosphate_aa_hbonds
total_base_aa_hbonds
total_base_aa_stacks
wt_pos_nt_aa_contacts
wt_pos_phosphate_aa_hbonds
wt_pos_base_aa_hbonds
wt_pos_base_aa_stacks
bp_par_shear
bp_par_stretch
bp_par_stagger
bp_par_bucklle
bp_par_propeller
bp_par_opening
bp_step_shift
bp_step_slide
bp_step_rise
bp_step_tilt
bp_step_roll
bp_step_twist
heli_par_x_displacement
heli_par_y_displacement
heli_par_rise
heli_par_inclination
heli_par_tip
heli_par_twist
ddG(m1)
ddG(m2)
ddG(m3)
ddG(m4)
ddG(m5)
ddG(m1-5:avg)
jobname
polymer
mutation
mutation_type_dna_label
mismatch_dna_label
pair_type_label
ss_H_ratio_dssp
ss_B_ratio_dssp
ss_E_ratio_dssp
ss_G_ratio_dssp
ss_T_ratio_dssp
ss_S_ratio_dssp
total_nt_aa_contacts
total_phosphate_aa_hbonds
total_base_aa_hbonds
total_base_aa_stacks
wt_pos_nt_aa_contacts
wt_pos_phosphate_aa_hbonds
wt_pos_base_aa_hbonds
wt_pos_base_aa_stacks
bp_par_shear
bp_par_stretch
bp_par_stagger
bp_par_bucklle
bp_par_propeller
bp_par_opening
bp_step_shift
bp_step_slide
bp_step_rise
bp_step_tilt
bp_step_roll
bp_step_twist
heli_par_x_displacement
heli_par_y_displacement
heli_par_rise
heli_par_inclination
heli_par_tip
heli_par_twist
ddG(m1)
ddG(m2)
ddG(m3)
ddG(m4)
ddG(m5)
ddG(m1-5:avg)
jobname
polymer
mutation
mutation_type_dna_label
mismatch_dna_label
pair_type_label
ss_H_ratio_dssp
ss_B_ratio_dssp
ss_E_ratio_dssp
ss_G_ratio_dssp
ss_T_ratio_dssp
ss_S_ratio_dssp
total_nt_aa_contacts
total_phosphate_aa_hbonds
total_base_aa_hbonds
total_base_aa_stacks
wt_pos_nt_aa_contacts
wt_pos_phosphate_aa_hbonds
wt_pos_base_aa_hbonds
wt_pos_base_aa_stacks
bp_par_shear
bp_par_stretch
bp_par_stagger
bp_par_bucklle
bp_par_propeller
bp_par_opening
bp_step_shift
bp_step_slide
bp_step_rise
bp_step_tilt
bp_step_roll
bp_step_twist
heli_par_x_displacement
heli_par_y_displacement
heli_par_rise
heli_par_inclination
heli_par_tip
heli_par_twist
ddG(m1)
ddG(m2)
ddG(m3)
ddG(m4)
ddG(m5)
ddG(m1-5:avg)
jobname
polymer
mutation
mutation_type_dna_label
mismatch_dna_label
pair_type_label
ss_H_ratio_dssp
ss_B_ratio_dssp
ss_E_ratio_dssp
ss_G_ratio_dssp
ss_T_ratio_dssp
ss_S_ratio_dssp
total_nt_aa_contacts
total_phosphate_aa_hbonds
total_base_aa_hbonds
total_base_aa_stacks
wt_pos_nt_aa_contacts
wt_pos_phosphate_aa_hbonds
wt_pos_base_aa_hbonds
wt_pos_base_aa_stacks
bp_par_shear
bp_par_stretch
bp_par_stagger
bp_par_bucklle
bp_par_propeller
bp_par_opening
bp_step_shift
bp_step_slide
bp_step_rise
bp_step_tilt
bp_step_roll
bp_step_twist
heli_par_x_displacement
heli_par_y_displacement
heli_par_rise
heli_par_inclination
heli_par_tip
heli_par_twist
ddG(m1)
ddG(m2)
ddG(m3)
ddG(m4)
ddG(m5)
ddG(m1-5:avg)
jobname
polymer
mutation
mutation_type_dna_label
mismatch_dna_label
pair_type_label
ss_H_ratio_dssp
ss_B_ratio_dssp
ss_E_ratio_dssp
ss_G_ratio_dssp
ss_T_ratio_dssp
ss_S_ratio_dssp
total_nt_aa_contacts
total_phosphate_aa_hbonds
total_base_aa_hbonds
total_base_aa_stacks
wt_pos_nt_aa_contacts
wt_pos_phosphate_aa_hbonds
wt_pos_base_aa_hbonds
wt_pos_base_aa_stacks
bp_par_shear
bp_par_stretch
bp_par_stagger
bp_par_bucklle
bp_par_propeller
bp_par_opening
bp_step_shift
bp_step_slide
bp_step_rise
bp_step_tilt
bp_step_roll
bp_step_twist
heli_par_x_displacement
heli_par_y_displacement
heli_par_rise
heli_par_inclination
heli_par_tip
heli_par_twist
ddG(m1)
ddG(m2)
ddG(m3)
ddG(m4)
ddG(m5)
ddG(m1-5:avg)
jobname
polymer
mutation
mutation_type_dna_label
mismatch_dna_label
pair_type_label
ss_H_ratio_dssp
ss_B_ratio_dssp
ss_E_ratio_dssp
ss_G_ratio_dssp
ss_T_ratio_dssp
ss_S_ratio_dssp
total_nt_aa_contacts
total_phosphate_aa_hbonds
total_base_aa_hbonds
total_base_aa_stacks
wt_pos_nt_aa_contacts
wt_pos_phosphate_aa_hbonds
wt_pos_base_aa_hbonds
wt_pos_base_aa_stacks
bp_par_shear
bp_par_stretch
bp_par_stagger
bp_par_bucklle
bp_par_propeller
bp_par_opening
bp_step_shift
bp_step_slide
bp_step_rise
bp_step_tilt
bp_step_roll
bp_step_twist
heli_par_x_displacement
heli_par_y_displacement
heli_par_rise
heli_par_inclination
heli_par_tip
heli_par_twist
ddG(m1)
ddG(m2)
ddG(m3)
ddG(m4)
ddG(m5)
ddG(m1-5:avg)
jobname
polymer
mutation
mutation_type_dna_label
mismatch_dna_label
pair_type_label
ss_H_ratio_dssp
ss_B_ratio_dssp
ss_E_ratio_dssp
ss_G_ratio_dssp
ss_T_ratio_dssp
ss_S_ratio_dssp
total_nt_aa_contacts
total_phosphate_aa_hbonds
total_base_aa_hbonds
total_base_aa_stacks
wt_pos_nt_aa_contacts
wt_pos_phosphate_aa_hbonds
wt_pos_base_aa_hbonds
wt_pos_base_aa_stacks
bp_par_shear
bp_par_stretch
bp_par_stagger
bp_par_bucklle
bp_par_propeller
bp_par_opening
bp_step_shift
bp_step_slide
bp_step_rise
bp_step_tilt
bp_step_roll
bp_step_twist
heli_par_x_displacement
heli_par_y_displacement
heli_par_rise
heli_par_inclination
heli_par_tip
heli_par_twist
ddG(m1)
ddG(m2)
ddG(m3)
ddG(m4)
ddG(m5)
ddG(m1-5:avg)
jobname
polymer
mutation
mutation_type_dna_label
mismatch_dna_label
pair_type_label
ss_H_ratio_dssp
ss_B_ratio_dssp
ss_E_ratio_dssp
ss_G_ratio_dssp
ss_T_ratio_dssp
ss_S_ratio_dssp
total_nt_aa_contacts
total_phosphate_aa_hbonds
total_base_aa_hbonds
total_base_aa_stacks
wt_pos_nt_aa_contacts
wt_pos_phosphate_aa_hbonds
wt_pos_base_aa_hbonds
wt_pos_base_aa_stacks
bp_par_shear
bp_par_stretch
bp_par_stagger
bp_par_bucklle
bp_par_propeller
bp_par_opening
bp_step_shift
bp_step_slide
bp_step_rise
bp_step_tilt
bp_step_roll
bp_step_twist
heli_par_x_displacement
heli_par_y_displacement
heli_par_rise
heli_par_inclination
heli_par_tip
heli_par_twist
ddG(m1)
ddG(m2)
ddG(m3)
ddG(m4)
ddG(m5)
ddG(m1-5:avg)
jobname
polymer
mutation
mutation_type_dna_label
mismatch_dna_label
pair_type_label
ss_H_ratio_dssp
ss_B_ratio_dssp
ss_E_ratio_dssp
ss_G_ratio_dssp
ss_T_ratio_dssp
ss_S_ratio_dssp
total_nt_aa_contacts
total_phosphate_aa_hbonds
total_base_aa_hbonds
total_base_aa_stacks
wt_pos_nt_aa_contacts
wt_pos_phosphate_aa_hbonds
wt_pos_base_aa_hbonds
wt_pos_base_aa_stacks
bp_par_shear
bp_par_stretch
bp_par_stagger
bp_par_bucklle
bp_par_propeller
bp_par_opening
bp_step_shift
bp_step_slide
bp_step_rise
bp_step_tilt
bp_step_roll
bp_step_twist
heli_par_x_displacement
heli_par_y_displacement
heli_par_rise
heli_par_inclination
heli_par_tip
heli_par_twist
ddG(m1)
ddG(m2)
ddG(m3)
ddG(m4)
ddG(m5)
ddG(m1-5:avg)
jobname
polymer
mutation
mutation_type_dna_label
mismatch_dna_label
pair_type_label
ss_H_ratio_dssp
ss_B_ratio_dssp
ss_E_ratio_dssp
ss_G_ratio_dssp
ss_T_ratio_dssp
ss_S_ratio_dssp
total_nt_aa_contacts
total_phosphate_aa_hbonds
total_base_aa_hbonds
total_base_aa_stacks
wt_pos_nt_aa_contacts
wt_pos_phosphate_aa_hbonds
wt_pos_base_aa_hbonds
wt_pos_base_aa_stacks
bp_par_shear
bp_par_stretch
bp_par_stagger
bp_par_bucklle
bp_par_propeller
bp_par_opening
bp_step_shift
bp_step_slide
bp_step_rise
bp_step_tilt
bp_step_roll
bp_step_twist
heli_par_x_displacement
heli_par_y_displacement
heli_par_rise
heli_par_inclination
heli_par_tip
heli_par_twist
ddG(m1)
ddG(m2)
ddG(m3)
ddG(m4)
ddG(m5)
ddG(m1-5:avg)
jobname
polymer
mutation
mutation_type_dna_label
mismatch_dna_label
pair_type_label
ss_H_ratio_dssp
ss_B_ratio_dssp
ss_E_ratio_dssp
ss_G_ratio_dssp
ss_T_ratio_dssp
ss_S_ratio_dssp
total_nt_aa_contacts
total_phosphate_aa_hbonds
total_base_aa_hbonds
total_base_aa_stacks
wt_pos_nt_aa_contacts
wt_pos_phosphate_aa_hbonds
wt_pos_base_aa_hbonds
wt_pos_base_aa_stacks
bp_par_shear
bp_par_stretch
bp_par_stagger
bp_par_bucklle
bp_par_propeller
bp_par_opening
bp_step_shift
bp_step_slide
bp_step_rise
bp_step_tilt
bp_step_roll
bp_step_twist
heli_par_x_displacement
heli_par_y_displacement
heli_par_rise
heli_par_inclination
heli_par_tip
heli_par_twist
ddG(m1)
ddG(m2)
ddG(m3)
ddG(m4)
ddG(m5)
ddG(m1-5:avg)
jobname
polymer
mutation
mutation_type_dna_label
mismatch_dna_label
pair_type_label
ss_H_ratio_dssp
ss_B_ratio_dssp
ss_E_ratio_dssp
ss_G_ratio_dssp
ss_T_ratio_dssp
ss_S_ratio_dssp
total_nt_aa_contacts
total_phosphate_aa_hbonds
total_base_aa_hbonds
total_base_aa_stacks
wt_pos_nt_aa_contacts
wt_pos_phosphate_aa_hbonds
wt_pos_base_aa_hbonds
wt_pos_base_aa_stacks
bp_par_shear
bp_par_stretch
bp_par_stagger
bp_par_bucklle
bp_par_propeller
bp_par_opening
bp_step_shift
bp_step_slide
bp_step_rise
bp_step_tilt
bp_step_roll
bp_step_twist
heli_par_x_displacement
heli_par_y_displacement
heli_par_rise
heli_par_inclination
heli_par_tip
heli_par_twist
ddG(m1)
ddG(m2)
ddG(m3)
ddG(m4)
ddG(m5)
ddG(m1-5:avg)
jobname
polymer
mutation
mutation_type_dna_label
mismatch_dna_label
pair_type_label
ss_H_ratio_dssp
ss_B_ratio_dssp
ss_E_ratio_dssp
ss_G_ratio_dssp
ss_T_ratio_dssp
ss_S_ratio_dssp
total_nt_aa_contacts
total_phosphate_aa_hbonds
total_base_aa_hbonds
total_base_aa_stacks
wt_pos_nt_aa_contacts
wt_pos_phosphate_aa_hbonds
wt_pos_base_aa_hbonds
wt_pos_base_aa_stacks
bp_par_shear
bp_par_stretch
bp_par_stagger
bp_par_bucklle
bp_par_propeller
bp_par_opening
bp_step_shift
bp_step_slide
bp_step_rise
bp_step_tilt
bp_step_roll
bp_step_twist
heli_par_x_displacement
heli_par_y_displacement
heli_par_rise
heli_par_inclination
heli_par_tip
heli_par_twist
ddG(m1)
ddG(m2)
ddG(m3)
ddG(m4)
ddG(m5)
ddG(m1-5:avg)
jobname
polymer
mutation
mutation_type_dna_label
mismatch_dna_label
pair_type_label
ss_H_ratio_dssp
ss_B_ratio_dssp
ss_E_ratio_dssp
ss_G_ratio_dssp
ss_T_ratio_dssp
ss_S_ratio_dssp
total_nt_aa_contacts
total_phosphate_aa_hbonds
total_base_aa_hbonds
total_base_aa_stacks
wt_pos_nt_aa_contacts
wt_pos_phosphate_aa_hbonds
wt_pos_base_aa_hbonds
wt_pos_base_aa_stacks
bp_par_shear
bp_par_stretch
bp_par_stagger
bp_par_bucklle
bp_par_propeller
bp_par_opening
bp_step_shift
bp_step_slide
bp_step_rise
bp_step_tilt
bp_step_roll
bp_step_twist
heli_par_x_displacement
heli_par_y_displacement
heli_par_rise
heli_par_inclination
heli_par_tip
heli_par_twist
ddG(m1)
ddG(m2)
ddG(m3)
ddG(m4)
ddG(m5)
ddG(m1-5:avg)
jobname
polymer
mutation
mutation_type_dna_label
mismatch_dna_label
pair_type_label
ss_H_ratio_dssp
ss_B_ratio_dssp
ss_E_ratio_dssp
ss_G_ratio_dssp
ss_T_ratio_dssp
ss_S_ratio_dssp
total_nt_aa_contacts
total_phosphate_aa_hbonds
total_base_aa_hbonds
total_base_aa_stacks
wt_pos_nt_aa_contacts
wt_pos_phosphate_aa_hbonds
wt_pos_base_aa_hbonds
wt_pos_base_aa_stacks
bp_par_shear
bp_par_stretch
bp_par_stagger
bp_par_bucklle
bp_par_propeller
bp_par_opening
bp_step_shift
bp_step_slide
bp_step_rise
bp_step_tilt
bp_step_roll
bp_step_twist
heli_par_x_displacement
heli_par_y_displacement
heli_par_rise
heli_par_inclination
heli_par_tip
heli_par_twist
ddG(m1)
ddG(m2)
ddG(m3)
ddG(m4)
ddG(m5)
ddG(m1-5:avg)
jobname
polymer
mutation
mutation_type_dna_label
mismatch_dna_label
pair_type_label
ss_H_ratio_dssp
ss_B_ratio_dssp
ss_E_ratio_dssp
ss_G_ratio_dssp
ss_T_ratio_dssp
ss_S_ratio_dssp
total_nt_aa_contacts
total_phosphate_aa_hbonds
total_base_aa_hbonds
total_base_aa_stacks
wt_pos_nt_aa_contacts
wt_pos_phosphate_aa_hbonds
wt_pos_base_aa_hbonds
wt_pos_base_aa_stacks
bp_par_shear
bp_par_stretch
bp_par_stagger
bp_par_bucklle
bp_par_propeller
bp_par_opening
bp_step_shift
bp_step_slide
bp_step_rise
bp_step_tilt
bp_step_roll
bp_step_twist
heli_par_x_displacement
heli_par_y_displacement
heli_par_rise
heli_par_inclination
heli_par_tip
heli_par_twist
ddG(m1)
ddG(m2)
ddG(m3)
ddG(m4)
ddG(m5)
ddG(m1-5:avg)
jobname
polymer
mutation
mutation_type_dna_label
mismatch_dna_label
pair_type_label
ss_H_ratio_dssp
ss_B_ratio_dssp
ss_E_ratio_dssp
ss_G_ratio_dssp
ss_T_ratio_dssp
ss_S_ratio_dssp
total_nt_aa_contacts
total_phosphate_aa_hbonds
total_base_aa_hbonds
total_base_aa_stacks
wt_pos_nt_aa_contacts
wt_pos_phosphate_aa_hbonds
wt_pos_base_aa_hbonds
wt_pos_base_aa_stacks
bp_par_shear
bp_par_stretch
bp_par_stagger
bp_par_bucklle
bp_par_propeller
bp_par_opening
bp_step_shift
bp_step_slide
bp_step_rise
bp_step_tilt
bp_step_roll
bp_step_twist
heli_par_x_displacement
heli_par_y_displacement
heli_par_rise
heli_par_inclination
heli_par_tip
heli_par_twist
ddG(m1)
ddG(m2)
ddG(m3)
ddG(m4)
ddG(m5)
ddG(m1-5:avg)
jobname
polymer
mutation
mutation_type_dna_label
mismatch_dna_label
pair_type_label
ss_H_ratio_dssp
ss_B_ratio_dssp
ss_E_ratio_dssp
ss_G_ratio_dssp
ss_T_ratio_dssp
ss_S_ratio_dssp
total_nt_aa_contacts
total_phosphate_aa_hbonds
total_base_aa_hbonds
total_base_aa_stacks
wt_pos_nt_aa_contacts
wt_pos_phosphate_aa_hbonds
wt_pos_base_aa_hbonds
wt_pos_base_aa_stacks
bp_par_shear
bp_par_stretch
bp_par_stagger
bp_par_bucklle
bp_par_propeller
bp_par_opening
bp_step_shift
bp_step_slide
bp_step_rise
bp_step_tilt
bp_step_roll
bp_step_twist
heli_par_x_displacement
heli_par_y_displacement
heli_par_rise
heli_par_inclination
heli_par_tip
heli_par_twist
ddG(m1)
ddG(m2)
ddG(m3)
ddG(m4)
ddG(m5)
ddG(m1-5:avg)
jobname
polymer
mutation
mutation_type_dna_label
mismatch_dna_label
pair_type_label
ss_H_ratio_dssp
ss_B_ratio_dssp
ss_E_ratio_dssp
ss_G_ratio_dssp
ss_T_ratio_dssp
ss_S_ratio_dssp
total_nt_aa_contacts
total_phosphate_aa_hbonds
total_base_aa_hbonds
total_base_aa_stacks
wt_pos_nt_aa_contacts
wt_pos_phosphate_aa_hbonds
wt_pos_base_aa_hbonds
wt_pos_base_aa_stacks
bp_par_shear
bp_par_stretch
bp_par_stagger
bp_par_bucklle
bp_par_propeller
bp_par_opening
bp_step_shift
bp_step_slide
bp_step_rise
bp_step_tilt
bp_step_roll
bp_step_twist
heli_par_x_displacement
heli_par_y_displacement
heli_par_rise
heli_par_inclination
heli_par_tip
heli_par_twist
ddG(m1)
ddG(m2)
ddG(m3)
ddG(m4)
ddG(m5)
ddG(m1-5:avg)
jobname
polymer
mutation
mutation_type_dna_label
mismatch_dna_label
pair_type_label
ss_H_ratio_dssp
ss_B_ratio_dssp
ss_E_ratio_dssp
ss_G_ratio_dssp
ss_T_ratio_dssp
ss_S_ratio_dssp
total_nt_aa_contacts
total_phosphate_aa_hbonds
total_base_aa_hbonds
total_base_aa_stacks
wt_pos_nt_aa_contacts
wt_pos_phosphate_aa_hbonds
wt_pos_base_aa_hbonds
wt_pos_base_aa_stacks
bp_par_shear
bp_par_stretch
bp_par_stagger
bp_par_bucklle
bp_par_propeller
bp_par_opening
bp_step_shift
bp_step_slide
bp_step_rise
bp_step_tilt
bp_step_roll
bp_step_twist
heli_par_x_displacement
heli_par_y_displacement
heli_par_rise
heli_par_inclination
heli_par_tip
heli_par_twist
ddG(m1)
ddG(m2)
ddG(m3)
ddG(m4)
ddG(m5)
ddG(m1-5:avg)
jobname
polymer
mutation
mutation_type_dna_label
mismatch_dna_label
pair_type_label
ss_H_ratio_dssp
ss_B_ratio_dssp
ss_E_ratio_dssp
ss_G_ratio_dssp
ss_T_ratio_dssp
ss_S_ratio_dssp
total_nt_aa_contacts
total_phosphate_aa_hbonds
total_base_aa_hbonds
total_base_aa_stacks
wt_pos_nt_aa_contacts
wt_pos_phosphate_aa_hbonds
wt_pos_base_aa_hbonds
wt_pos_base_aa_stacks
bp_par_shear
bp_par_stretch
bp_par_stagger
bp_par_bucklle
bp_par_propeller
bp_par_opening
bp_step_shift
bp_step_slide
bp_step_rise
bp_step_tilt
bp_step_roll
bp_step_twist
heli_par_x_displacement
heli_par_y_displacement
heli_par_rise
heli_par_inclination
heli_par_tip
heli_par_twist
ddG(m1)
ddG(m2)
ddG(m3)
ddG(m4)
ddG(m5)
ddG(m1-5:avg)
jobname
polymer
mutation
mutation_type_dna_label
mismatch_dna_label
pair_type_label
ss_H_ratio_dssp
ss_B_ratio_dssp
ss_E_ratio_dssp
ss_G_ratio_dssp
ss_T_ratio_dssp
ss_S_ratio_dssp
total_nt_aa_contacts
total_phosphate_aa_hbonds
total_base_aa_hbonds
total_base_aa_stacks
wt_pos_nt_aa_contacts
wt_pos_phosphate_aa_hbonds
wt_pos_base_aa_hbonds
wt_pos_base_aa_stacks
bp_par_shear
bp_par_stretch
bp_par_stagger
bp_par_bucklle
bp_par_propeller
bp_par_opening
bp_step_shift
bp_step_slide
bp_step_rise
bp_step_tilt
bp_step_roll
bp_step_twist
heli_par_x_displacement
heli_par_y_displacement
heli_par_rise
heli_par_inclination
heli_par_tip
heli_par_twist
ddG(m1)
ddG(m2)
ddG(m3)
ddG(m4)
ddG(m5)
ddG(m1-5:avg)
jobname
polymer
mutation
mutation_type_dna_label
mismatch_dna_label
pair_type_label
ss_H_ratio_dssp
ss_B_ratio_dssp
ss_E_ratio_dssp
ss_G_ratio_dssp
ss_T_ratio_dssp
ss_S_ratio_dssp
total_nt_aa_contacts
total_phosphate_aa_hbonds
total_base_aa_hbonds
total_base_aa_stacks
wt_pos_nt_aa_contacts
wt_pos_phosphate_aa_hbonds
wt_pos_base_aa_hbonds
wt_pos_base_aa_stacks
bp_par_shear
bp_par_stretch
bp_par_stagger
bp_par_bucklle
bp_par_propeller
bp_par_opening
bp_step_shift
bp_step_slide
bp_step_rise
bp_step_tilt
bp_step_roll
bp_step_twist
heli_par_x_displacement
heli_par_y_displacement
heli_par_rise
heli_par_inclination
heli_par_tip
heli_par_twist
ddG(m1)
ddG(m2)
ddG(m3)
ddG(m4)
ddG(m5)
ddG(m1-5:avg)
jobname
polymer
mutation
mutation_type_dna_label
mismatch_dna_label
pair_type_label
ss_H_ratio_dssp
ss_B_ratio_dssp
ss_E_ratio_dssp
ss_G_ratio_dssp
ss_T_ratio_dssp
ss_S_ratio_dssp
total_nt_aa_contacts
total_phosphate_aa_hbonds
total_base_aa_hbonds
total_base_aa_stacks
wt_pos_nt_aa_contacts
wt_pos_phosphate_aa_hbonds
wt_pos_base_aa_hbonds
wt_pos_base_aa_stacks
bp_par_shear
bp_par_stretch
bp_par_stagger
bp_par_bucklle
bp_par_propeller
bp_par_opening
bp_step_shift
bp_step_slide
bp_step_rise
bp_step_tilt
bp_step_roll
bp_step_twist
heli_par_x_displacement
heli_par_y_displacement
heli_par_rise
heli_par_inclination
heli_par_tip
heli_par_twist
ddG(m1)
ddG(m2)
ddG(m3)
ddG(m4)
ddG(m5)
ddG(m1-5:avg)
jobname
polymer
mutation
mutation_type_dna_label
mismatch_dna_label
pair_type_label
ss_H_ratio_dssp
ss_B_ratio_dssp
ss_E_ratio_dssp
ss_G_ratio_dssp
ss_T_ratio_dssp
ss_S_ratio_dssp
total_nt_aa_contacts
total_phosphate_aa_hbonds
total_base_aa_hbonds
total_base_aa_stacks
wt_pos_nt_aa_contacts
wt_pos_phosphate_aa_hbonds
wt_pos_base_aa_hbonds
wt_pos_base_aa_stacks
bp_par_shear
bp_par_stretch
bp_par_stagger
bp_par_bucklle
bp_par_propeller
bp_par_opening
bp_step_shift
bp_step_slide
bp_step_rise
bp_step_tilt
bp_step_roll
bp_step_twist
heli_par_x_displacement
heli_par_y_displacement
heli_par_rise
heli_par_inclination
heli_par_tip
heli_par_twist
ddG(m1)
ddG(m2)
ddG(m3)
ddG(m4)
ddG(m5)
ddG(m1-5:avg)
jobname
polymer
mutation
mutation_type_dna_label
mismatch_dna_label
pair_type_label
ss_H_ratio_dssp
ss_B_ratio_dssp
ss_E_ratio_dssp
ss_G_ratio_dssp
ss_T_ratio_dssp
ss_S_ratio_dssp
total_nt_aa_contacts
total_phosphate_aa_hbonds
total_base_aa_hbonds
total_base_aa_stacks
wt_pos_nt_aa_contacts
wt_pos_phosphate_aa_hbonds
wt_pos_base_aa_hbonds
wt_pos_base_aa_stacks
bp_par_shear
bp_par_stretch
bp_par_stagger
bp_par_bucklle
bp_par_propeller
bp_par_opening
bp_step_shift
bp_step_slide
bp_step_rise
bp_step_tilt
bp_step_roll
bp_step_twist
heli_par_x_displacement
heli_par_y_displacement
heli_par_rise
heli_par_inclination
heli_par_tip
heli_par_twist
ddG(m1)
ddG(m2)
ddG(m3)
ddG(m4)
ddG(m5)
ddG(m1-5:avg)
jobname
polymer
mutation
mutation_type_dna_label
mismatch_dna_label
pair_type_label
ss_H_ratio_dssp
ss_B_ratio_dssp
ss_E_ratio_dssp
ss_G_ratio_dssp
ss_T_ratio_dssp
ss_S_ratio_dssp
total_nt_aa_contacts
[truncated: 779 more rows]
